# Supplementary material for: Dissecting the genetic basis of resistance to Soil-borne cereal mosaic virus (SBCMV) in durum wheat by bi-parental mapping and GWAS
Source: Theor Appl Genet. 2024 Sep 2;137(9):213. doi: 10.1007/s00122-024-04709-7 (PMC11369050; doi:10.1007/s00122-024-04709-7)
Supplement: Supplementary file 2 — Supplementary file2 (XLSX 37 kb) [file 122_2024_4709_MOESM2_ESM.xlsx]

## Sheet: DATA_S1
Martina Bruschi et al. 2024. Dissecting the genetic basis of resistance to Soil-Borne Cereal Mosaic Virus in durum wheat by bi-parental mapping and GWAS.
DATA S1. Code, variety name and Population structure Q membership values for the UNIBO Durum Panel varieties/Breeding lines
UNIBO Durum Panel Code	Variety_name	SEVERITY_BLUES	ELISA_BLUES	Q1_Italian_ICARDA_old_WestAsianHauraniFounder	Q2_ICARDADryland	Q3_ICARDA_temperate	Q4_CIMMYT60_ICARDA_YoriC69Founder	Q5_CIMMYT70_YavarosC79Founder	Q6_Italian_ValnovaFounder	Q7_CIMMYT80_AltarFounder	Q8_NorthAmerica_France	Q_rounded
DP078	APPULO	2.17703	0.85185	0.999	0	0	0	0	0	0	0	1
DP083	CAPEITI8	1.56807	1.0576	0.998	0.001	0	0	0	0	0	0	1
DP112	TRINAKRIA	2.14097	0.78345	0.831	0.001	0.166	0	0	0.001	0	0	1
DP113	VALBELICE	2.83393	1.28655	0.795	0.002	0.199	0.001	0.001	0	0.001	0.001	1
DP144	HAURANI	3.1504	1.3734	0.654	0.011	0.002	0	0	0	0.008	0.325	1
DP084	CAPPELLI	1.35917	0.586225	0.639	0	0.09	0.15	0	0.118	0.001	0.002	1
DP246	RusselloSG7	-0.243802	0.48965	0.639	0	0.09	0.15	0	0.118	0.001	0.002	1
DP247	Saragollalandrace	0.360298	1.03015	0.639	0	0.09	0.15	0	0.118	0.001	0.002	1
DP085	CICCIO	2.70263	1.53525	0.561	0.002	0	0	0	0.435	0	0	1
DP079	ARCANGELO	1.4977	0.64115	0.46	0	0.001	0.445	0	0.093	0	0	1
DP106	PLATANI	1.74303	0.436775	0.458	0.125	0.002	0.001	0	0.405	0.009	0.001	1
DP194	Ardente	2.1103	1.1547	0.362	0.051	0.275	0.145	0.002	0.001	0.046	0.118	1
DP058	TOMOUH	1.40883	0.68305	0	0.999	0	0	0	0	0	0	2
DP070	OMRABI3	1.50548	0.9256	0	0.999	0	0	0	0	0	0	2
DP071	OMRABI5	1.76597	0.577925	0	0.999	0	0	0	0	0	0	2
DP160	MASSARA-1	1.60153	0.5445	0	0.999	0	0	0	0	0	0	2
DP162	MRB17	1.66048	0.5699	0	0.999	0	0	0	0	0	0	2
DP165	OMBIT-1	1.52918	0.999	0	0.999	0	0	0	0	0	0	2
DP187	YOUNES-1	0.4877	0.55625	0	0.841	0.005	0	0.15	0	0.003	0	2
DP060	AW12/BIT	1.29597	0.795525	0.163	0.835	0.001	0	0	0	0	0	2
DP167	OMLAHN-3	1.07043	0.941475	0.001	0.67	0.001	0.029	0.115	0.001	0.184	0	2
DP148	ICARDA125(Blk2//134xS-69-186/368-1/3/Mrb5/4/Albit3)	1.63377	0.35135	0.126	0.595	0.132	0.001	0.145	0.001	0	0.001	2
DP166	OMGENIL-3	0.4129	-0.0059	0	0.549	0.015	0.265	0.165	0.001	0.002	0.001	2
DP169	OMSNIMA-1	1.3287	0.70705	0.086	0.485	0.191	0.006	0.231	0.001	0	0.001	2
DP141	GIDARA-2	2.52597	1.31737	0	0.439	0.373	0.131	0.001	0.009	0.046	0.001	2
DP182	TELSET-5	3.5382	1.16912	0.311	0.365	0.164	0.008	0.027	0.001	0.032	0.092	2
DP069	OMBAR	1.3604	0.4327	0	0.354	0.001	0.267	0.292	0	0.08	0.005	2
DP052	ISLY	2.19548	1.1291	0	0	0.998	0	0	0	0	0	3
DP102	MESSAPIA	3.10763	1.31543	0	0	0.998	0	0	0	0	0	3
DP030	ARTENA	3.99763	1.43603	0	0.001	0.997	0	0	0	0	0	3
DP055	MARZAK	3.31763	1.67728	0	0	0.997	0	0	0.001	0	0	3
DP110	ROQUENO	3.76377	1.2778	0	0.002	0.996	0	0	0	0	0.001	3
DP147	SEBOU	3.73883	1.36648	0	0.003	0.874	0.001	0.001	0.001	0.025	0.096	3
DP048	MOROCCO_1807	2.19067	1.25812	0.001	0	0.788	0.203	0.007	0.001	0	0.001	3
DP046	MOROCCO_1804	2.72548	1.2543	0.001	0	0.764	0.228	0.006	0.001	0	0.001	3
DP049	MOROCCO_1808	2.09093	0.520325	0	0.002	0.756	0.158	0.003	0.005	0.001	0.075	3
DP077	APPIO	1.29373	0.590875	0	0.001	0.659	0.115	0.002	0.219	0.003	0.001	3
DP149	ICARDA78(Aric31708.70/3/Bo//C.deChile/Br/4/Cit/Gta)	2.88263	1.40482	0	0.001	0.657	0.001	0.003	0.001	0.095	0.242	3
DP039	DURCAL	2.4201	1.44165	0	0.032	0.634	0.002	0.295	0	0.031	0.006	3
DP074	STOJOCRI-3	2.0566	1.52252	0	0.001	0.631	0.175	0.013	0.162	0.017	0.001	3
DP034	BOLIDO	2.8193	0.708625	0.01	0.054	0.539	0.003	0.31	0.064	0.004	0.016	3
DP176	QUADALETE	2.0593	0.75175	0.003	0.02	0.507	0.461	0.006	0.001	0.001	0.001	3
DP111	SVEVO	1.48557	1.33363	0.014	0.002	0.503	0.017	0.342	0.021	0.079	0.021	3
DP138	FURAT-1	1.84298	0.6883	0.004	0.021	0.499	0.47	0.005	0.001	0.001	0.001	3
DP029	ARIESOL	3.07947	1.63532	0	0.007	0.469	0.002	0.004	0.002	0.049	0.467	3
DP032	BOABDIL	2.21597	0.7412	0	0.021	0.466	0.001	0.361	0.001	0.148	0.003	3
DP050	1809	3.4212	1.67788	0.165	0.001	0.466	0.031	0.167	0.063	0.105	0.002	3
DP040	DUROI	1.4022	0.90305	0.015	0.002	0.455	0.002	0.431	0	0.035	0.06	3
DP013	CIMMYT-41(DUKEM/3/RUFF/FGO//YAV79)	1.27707	0.52285	0.002	0.018	0.41	0.082	0.277	0.001	0.073	0.138	3
DP267	ROLA_5/3/AJAIA_12/F3LOCAL(SEL.ETHIO.135.85)//PLATA_13/4/MALMUK_1/SERRATOR_1	3.19322	0.925425	0	0.001	0.405	0.091	0.151	0	0.35	0.001	3
DP028	ALDEANO	2.94483	1.18857	0.19	0	0.378	0.001	0.119	0.002	0.001	0.309	3
DP126	AWALI-1	2.3393	0.6733	0	0.001	0.346	0.236	0.184	0.155	0.078	0.001	3
DP066	KRS/HAUCAN	0.954467	0.202625	0	0.026	0.335	0.297	0.208	0.001	0.005	0.127	3
DP243	Yallaroi	2.3937	0.4332	0.242	0.077	0.332	0.109	0.074	0.002	0.007	0.157	3
DP245	Wollaroi	2.9437	1.1186	0.139	0.033	0.329	0.05	0.138	0.001	0.001	0.311	3
DP205	Nefer	0.776998	0.3457	0.108	0.004	0.317	0.078	0.038	0.076	0.117	0.263	3
DP263	VANRRIKSE_6.2//1A-1D2+12-5/3*WB881	4.93692	1.69215	0.002	0.089	0.316	0.041	0.273	0.004	0.276	0.001	3
DP128	AZEGHAR-2	3.06247	1.36305	0.001	0.248	0.284	0.25	0.132	0.014	0.07	0	3
DP088	CORTEZ	2.6878	1.43025	0.109	0.008	0.279	0.007	0.269	0.171	0.004	0.153	3
DP089	CRESO	2.6122	1.06245	0.001	0	0.001	0.952	0	0.046	0	0	4
DP171	OTB-6	0.954833	0.1584	0	0	0	0.952	0.046	0	0	0	4
DP098	ITALO	2.1468	1.01192	0	0	0	0.85	0	0	0	0.15	4
DP173	OUASLAHN-1	1.36597	0.466725	0	0.016	0	0.825	0.001	0.157	0	0	4
DP143	ADYT02-505(OSA-1/STJ-5)	2.10548	1.0197	0	0.002	0.022	0.812	0.16	0	0.002	0.003	4
DP063	CHACAN	2.0979	0.782625	0	0.001	0.005	0.765	0.076	0.018	0.135	0	4
DP075	ZEINA1	1.34183	0.9991	0	0	0.001	0.729	0.001	0.176	0.092	0	4
DP172	OUASERL-1	1.72207	0.28485	0	0.275	0.001	0.719	0.003	0.002	0.001	0	4
DP152	GR/BOY	2.07548	0.84265	0	0	0.001	0.704	0.003	0.183	0.108	0	4
DP139	GEROMTEL-1	1.4629	1.03283	0.004	0.05	0.003	0.674	0.133	0.003	0.116	0.017	4
DP068	MOULSABIL2	0.9693	0.70615	0.006	0.001	0.096	0.641	0.219	0	0.001	0.036	4
DP185	TUNSYR-1	1.32973	0.633775	0	0	0.001	0.616	0.104	0.216	0.06	0.002	4
DP193	Arcalis	3.0687	1.3026	0	0	0	0.6	0	0	0	0.4	4
DP061	BIC/3/CHAM1//GRA//STK	1.1993	0.31005	0	0	0.013	0.588	0.396	0	0	0.001	4
DP108	PRODURA	2.59847	1.3653	0.005	0.02	0.365	0.575	0.013	0.004	0.001	0.016	4
DP129	BCRCH-1	1.70008	0.78255	0	0	0.034	0.56	0.403	0	0	0.002	4
DP127	RADIOSO	2.50347	1.1515	0.333	0	0.107	0.556	0	0.002	0	0.001	4
DP137	DERAA	2.1604	0.880025	0	0.001	0.242	0.55	0.003	0	0.003	0.2	4
DP087	COLOSSEO	1.8215	0.79425	0.259	0	0.114	0.546	0	0.049	0.002	0.029	4
DP186	WADALMEZ-1	1.30043	0.95895	0	0	0.003	0.537	0.455	0.001	0.003	0.001	4
DP073	SEBAH	3.0718	1.41987	0.002	0.027	0.419	0.526	0.007	0.018	0.001	0.001	4
DP175	QUABRACH-1	2.0596	1.25095	0	0.044	0.036	0.516	0.285	0.003	0.113	0.002	4
DP163	MURLAGOST-1	2.19013	1.3137	0	0	0.283	0.514	0.144	0.001	0.057	0.001	4
DP146	ICARDA121(Ouassel-1/4/Buc/Chrc//Prl/3/Pvn/5/Hel/3/Bit/Corm//Shwa)	2.50817	1.39803	0.162	0.006	0.136	0.512	0.041	0.005	0.108	0.03	4
DP145	HEIDER	1.7375	1.33885	0	0.012	0.435	0.48	0.007	0	0.064	0.001	4
DP142	GUEROU-1	1.54597	1.303	0	0	0.069	0.475	0.379	0	0.034	0.042	4
DP124	ATLAST-1	2.07707	1.1034	0.05	0.001	0.113	0.468	0.265	0.004	0.055	0.043	4
DP121	AMEDAKUL-1	1.15247	0.56645	0	0	0.106	0.464	0.425	0	0.003	0	4
DP174	OUASLOUKOS-1	1.63518	0.47495	0	0.085	0.002	0.446	0.444	0.001	0.002	0.02	4
DP125	AUS-1	3.43597	1.41615	0	0	0.222	0.418	0.35	0.006	0.002	0.001	4
DP157	LOUKOS-1	1.61637	0.4735	0	0.001	0.028	0.418	0.353	0	0.198	0	4
DP155	LAGONIL-2	1.32803	1.02077	0.001	0.014	0.069	0.415	0.26	0.1	0.142	0.001	4
DP153	KHABUR-1	0.493033	0.396225	0	0	0.161	0.414	0.363	0.001	0.06	0.001	4
DP123	ARISLAHN-5	1.80487	0.55515	0.051	0.001	0.032	0.398	0.309	0.089	0.061	0.059	4
DP062	CHABA/DERAA	0.173467	1.00115	0	0.001	0.145	0.395	0.376	0	0.002	0.081	4
DP136	CHAM-1	3.18597	1.5132	0	0.002	0.37	0.381	0.007	0	0.029	0.21	4
DP159	MARSYR-1	0.853167	0.2914	0.001	0.115	0.141	0.381	0.36	0.001	0.001	0.001	4
DP180	SEBATEL-1	1.82133	0.4597	0.022	0.13	0.273	0.378	0.093	0.001	0.1	0.005	4
DP057	TAREK	1.56597	0.5484	0	0.061	0.147	0.374	0.189	0	0.081	0.146	4
DP190	Acalou	3.2103	1.24455	0.069	0.001	0.229	0.353	0.096	0.186	0.002	0.065	4
DP150	JORDAN	1.0793	1.228	0.172	0.001	0.145	0.352	0.16	0.168	0.001	0.001	4
DP101	LIRAB45	3.74043	1.574	0.184	0.054	0.052	0.313	0.001	0.214	0.001	0.182	4
DP178	SAADA3/DDS//MTL1	2.5593	1.57393	0.2	0.001	0.18	0.259	0.006	0.07	0.159	0.125	4
DP120	ANGRE	1.5593	1.29577	0.002	0.004	0.168	0.284	0.001	0.192	0.111	0.239	4
DP051	ANOUAR	0.905478	0.2163	0	0	0	0	0.999	0	0	0	5
DP056	OURGH	1.0665	0.89275	0	0	0	0	0.999	0	0	0	5
DP059	YASMINE	0.425478	0.80855	0	0	0	0	0.999	0	0	0	5
DP064	KARIM	0.9429	0.59135	0	0	0	0	0.999	0	0	0	5
DP091	DUILIO	1.2443	0.669425	0	0	0	0	0.999	0	0	0	5
DP266	EUDO//CHEN_1/TEZ/3/TANTLO_1/4/PLATA_6/GREEN_17	0.981721	0.861375	0	0	0	0	0.999	0	0	0	5
DP183	TENSIFT-1	1.50487	0.4164	0.009	0.034	0.019	0.255	0.632	0.036	0.001	0.015	5
DP037	BORLI	1.107	0.308	0	0.001	0.001	0.094	0.622	0.001	0.281	0	5
DP082	BRONTE	3.01727	1.2795	0.141	0	0.001	0.174	0.622	0.061	0	0	5
DP177	RAZZAK(TUN)	3.02347	1.32373	0	0.122	0.159	0.028	0.6	0	0.026	0.065	5
DP130	BICRE	1.16763	0.7633	0	0	0	0.408	0.591	0	0	0	5
DP119	AINZEN-1	1.57847	0.555325	0	0	0.001	0.407	0.589	0	0.002	0.001	5
DP135	CHABHA88	2.6721	1.41548	0	0.001	0.117	0.217	0.576	0.002	0.086	0.001	5
DP005	MERIDIANO	0.790967	0.46675	0.061	0.054	0.034	0	0.57	0.233	0.047	0.001	5
DP047	1805	1.1068	0.364675	0.095	0.129	0.138	0.085	0.552	0	0.001	0	5
DP156	LAHN	2.95847	1.44928	0.017	0.001	0.065	0.129	0.53	0.001	0.258	0.001	5
DP254	SOMAT_4/INTER_8(SAMAYOAC2004)	0.436371	0.261375	0	0.001	0.203	0.197	0.518	0.011	0.005	0.064	5
DP117	WESTBREDTURBO	0.8993	0.689375	0.082	0.005	0.011	0.104	0.512	0.045	0.012	0.23	5
DP132	BIGOST-1	0.945133	0.8634	0.001	0.013	0.262	0.203	0.512	0	0.001	0.009	5
DP118	AGHRASS-1	1.5543	0.821275	0	0	0.002	0.459	0.497	0	0.042	0	5
DP038	CANYON	0.946533	1.22107	0	0.002	0.296	0.001	0.483	0.031	0.045	0.142	5
DP053	JAWHAR	2.92543	1.6853	0.001	0.001	0.001	0.159	0.472	0	0.364	0.001	5
DP090	DONPEDRO	0.4004	0.134325	0.032	0.003	0.243	0.134	0.466	0.057	0.065	0.001	5
DP260	USDA595/3/D67.3/RABI//CRA/4/ALO/5/HUI/YAV_1/6/ARDENTE/7/HUI/YAV79/8/POD_9	2.07237	1.17875	0.003	0.001	0.254	0.001	0.443	0.005	0.292	0.001	5
DP268	ARMENT//SRN_3/NIGRIS_4/3/CANELO_9.1	1.39362	0.723875	0	0.019	0.216	0.101	0.439	0.001	0.136	0.087	5
DP134	BRACHOUA	1.8382	1.11427	0.001	0	0.001	0.294	0.437	0.066	0.108	0.093	5
DP184	TERBOL97-3	1.08533	1.18663	0.007	0.062	0.041	0.263	0.434	0.001	0.192	0.001	5
DP261	CNDO/PRIMADUR//HAI-OU_17/3/SNTURKMI83-84375/NIGRIS_5//TANTLO_1	3.58197	0.62835	0	0.001	0.214	0.053	0.426	0.003	0.285	0.018	5
DP168	OMRUF-2	1.24487	0.478725	0	0.018	0.001	0.374	0.412	0	0.194	0.001	5
DP264	RANCO//CIT71/CII/3/COMDK/4/TCHO//SHWA/MALD/3/CREX/5/SNTURKMI83-84375/NIGRIS_5//TANTLO_1	1.14322	0.80935	0	0.001	0.159	0.107	0.405	0.027	0.3	0	5
DP164	NILE	1.31873	0.4092	0	0.016	0.278	0.25	0.402	0	0.001	0.053	5
DP122	AMMAR-1	1.2625	0.558575	0	0.001	0.133	0.336	0.376	0.025	0.128	0.001	5
DP133	BLK2	1.06273	0.1112	0	0	0.357	0.08	0.374	0.001	0.001	0.187	5
DP072	QUAD//ERP/MAL/3/UNKN	1.18143	0.30055	0	0.211	0.204	0.15	0.365	0	0.069	0	5
DP151	KABIR1	1.38353	0.625275	0.264	0.004	0.002	0.326	0.353	0.002	0.001	0.048	5
DP188	YOUSEF-1	2.65503	1.25215	0.028	0.001	0.24	0.332	0.351	0.001	0.044	0.003	5
DP251	1A.1D5+10-6/3*MOJO//RCOL	1.31962	0.6663	0.001	0.002	0.196	0.113	0.348	0.034	0.3	0.007	5
DP161	MIKI-1	0.5868	0.34705	0	0.001	0.359	0.288	0.346	0.005	0.001	0	5
DP158	MAAMOURI-1	3.5419	1.3325	0	0.001	0.2	0.326	0.344	0.001	0.128	0	5
DP067	LAGOST3	1.5699	1.44455	0.048	0.001	0.295	0.001	0.301	0.113	0.238	0.003	5
DP131	BICREDERAA-1	2.8055	0.87025	0.063	0.003	0.272	0.273	0.296	0.001	0.031	0.061	5
DP065	H.MOUL(MOR)/CHABA88	2.65483	1.26945	0.065	0.019	0.307	0.328	0.272	0.004	0.004	0.001	5
DP114	VALNOVA	3.59927	1.3838	0	0	0	0	0	0.999	0	0	6
DP095	GARGANO	2.7501	1.34603	0.15	0	0	0	0	0.85	0	0	6
DP076	ANTON	1.69953	0.573125	0	0	0.013	0.001	0.004	0.834	0.062	0.085	6
DP099	IXOS	1.7229	1.1212	0	0	0	0	0	0.75	0	0.25	6
DP094	FORTORE	2.14387	1.26045	0.25	0.05	0	0	0	0.7	0	0	6
DP096	GRAZIA	3.69373	0.9962	0	0	0	0	0	0.7	0	0.3	6
DP009	QUADRATO	1.45213	0.96555	0	0.001	0.314	0.001	0.001	0.683	0.001	0	6
DP001	BRADANO	1.11438	0.75305	0.191	0.001	0.001	0.001	0	0.658	0.002	0.147	6
DP115	VARANO	2.94838	0.9094	0.109	0.002	0.001	0.23	0	0.657	0	0	6
DP002	CANNIZZO	2.71993	1.38035	0.345	0	0	0	0	0.654	0	0	6
DP006	MONGIBELLO	2.50483	0.7161	0.342	0.001	0.003	0	0	0.653	0	0	6
DP003	CLAUDIO	3.10797	1.17758	0	0	0.001	0	0.001	0.648	0.001	0.347	6
DP105	OFANTO	2.7143	1.21008	0.359	0	0	0	0	0.64	0	0	6
DP010	TORREBIANCA	1.69373	0.483675	0	0	0.378	0.001	0.001	0.62	0	0	6
DP008	PIETRAFITTA	1.09373	0.12455	0	0	0	0	0.398	0.601	0	0	6
DP197	Duriac	3.402	1.1275	0.07	0.012	0.004	0.027	0.003	0.531	0.004	0.349	6
DP107	PLINIO	2.063	1.01073	0.001	0	0.001	0.481	0	0.516	0	0	6
DP092	DUREX	2.05008	0.99735	0	0	0	0.05	0.1	0.5	0.05	0.3	6
DP093	FLAMINIO	1.7982	0.6761	0	0	0	0.25	0.25	0.5	0	0	6
DP241	Tacna	3.2937	1.615	0	0	0.006	0.001	0.078	0.481	0.071	0.362	6
DP103	MEXICALI75	1.15487	0.84575	0	0	0.002	0	0	0.456	0.306	0.235	6
DP100	KRONOS	3.53	1.29202	0	0	0.012	0.001	0.2	0.424	0.045	0.318	6
DP004	LESINA	1.8793	0.884	0.316	0.007	0.003	0.255	0.003	0.415	0	0	6
DP140	GEZIRA17	1.37347	0.651225	0.299	0.001	0.153	0.052	0.001	0.369	0.002	0.122	6
DP035	BOLO	2.9806	1.20562	0.003	0.001	0.222	0.127	0.037	0.308	0.301	0	6
DP154	KRF	1.11803	0.03295	0	0	0.29	0.189	0.009	0.296	0.156	0.06	6
DP014	CIMMYT-47AHI-OU1	3.12548	1.02355	0	0	0	0	0	0	0.999	0	7
DP015	CIMMYT-52(KULRENGI-BALIKCIL_8)	3.94127	1.4096	0	0	0	0	0	0	0.999	0	7
DP041	GALLARETA	3.08597	1.36793	0	0	0	0	0	0	0.999	0	7
DP024	CIMMYT-222(GS/CRA//SBA81/3/HO/MEXI_1/5/MEMO/6/2*…)	3.27153	1.44685	0	0	0.046	0.002	0	0	0.95	0.001	7
DP026	CIMMYT-260(SOOTY_9/2*TARRO_1)	4.01548	1.04205	0	0.001	0.069	0	0.001	0.001	0.928	0	7
DP025	CIMMYT-247(RASCON_37/2*TARRO_2)	4.26877	1.52622	0	0	0.084	0	0.001	0	0.914	0	7
DP011	CIMMYT-23(BISU_1/PATKA_3)	3.7415	1.17275	0	0.035	0.042	0.001	0.001	0	0.901	0.019	7
DP258	HESSIAN-F_2/3/STOT//ALTAR84/ALD	4.40987	1.3828	0	0.001	0.077	0.002	0.038	0.001	0.879	0.002	7
DP017	CIMMYT73-PORTO5	0.765033	0.2319	0	0	0	0	0.207	0	0.792	0	7
DP023	CIMMYT-198(BUSHEN_4/TARRO_2//BUSHEN4)	3.06877	1.5093	0	0	0.22	0.001	0.002	0	0.776	0.002	7
DP019	CIMMYT104-YAZI10,1	1.06433	0.6404	0	0	0.075	0.001	0.147	0	0.773	0.004	7
DP036	BOMBASI	0.232633	0.9206	0	0	0	0	0.234	0	0.765	0	7
DP021	CIMMYT-136(FOCHA_1/5*ALAS)	0.457333	0.512925	0	0	0	0	0.256	0	0.743	0	7
DP045	SULA	0.4268	-0.091	0	0	0	0	0.256	0	0.743	0	7
DP020	CIMMYT-108(ACUATICO/YAZI_1)	1.46597	0.603925	0	0	0.001	0.038	0.221	0	0.738	0.001	7
DP022	CIMMYT-172(TOPDY_21/RASCON_33)	4.26718	1.21905	0	0	0.203	0.001	0.057	0	0.738	0	7
DP080	ARCOBALENO	3.4318	1.43613	0	0	0	0	0.269	0.001	0.729	0	7
DP097	IRIDE	0.460267	0.62235	0	0	0	0	0.269	0.001	0.729	0	7
DP016	CIMMYT67-PLATA16	0.745967	0.259725	0	0	0	0	0.284	0	0.715	0	7
DP253	STOT//ALTAR84/ALD(JUPAREC2003)	4.10457	1.41142	0.001	0.004	0.158	0.002	0.166	0.001	0.668	0.001	7
DP255	CHEN_1/TEZ/3/GUIL//CIT71/CII/4/SORA/PLATA_12/5/STOT//ALTAR84/ALD	4.20782	0.61455	0	0.005	0.122	0.036	0.177	0	0.659	0.001	7
DP042	ILLORA	2.27597	1.28825	0	0.021	0.133	0.004	0.001	0.183	0.657	0	7
DP043	JABATO	2.29548	1.10005	0	0.019	0.125	0.007	0.001	0.204	0.644	0	7
DP054	MARJANA	0.8361	0.615575	0	0	0	0	0.391	0	0.608	0	7
DP257	1A.1D5+10-6/2*WB881//1A.1D5+10-6/3*MOJO/3/BISU_1/PATKA_3	1.81362	0.65335	0.038	0.007	0.159	0.002	0.109	0	0.601	0.083	7
DP262	GEDIZ/FGO//GTA/3/SRN_1/4/TOTUS/5/ENTE/MEXI_2//HUI/3/YAV_1/GEDIZ/6/SOMBRA_20/7/STOT//ALTAR84/ALD	4.18697	0.6949	0	0.053	0.2	0	0.148	0	0.597	0.001	7
DP018	CIMMYT-78(ROK/FGO//STIL/3/BISU_1)	3.54097	1.46572	0	0	0.001	0	0.405	0.002	0.591	0	7
DP031	ASTIGI	3.754	1.21425	0	0	0.39	0	0.085	0	0.512	0.011	7
DP252	SOOTY_9/RASCON_37(ATILC2000)	4.41407	1.65102	0	0	0.323	0	0.204	0	0.47	0.001	7
DP256	MALMUK_1//LOTUS_5/F3LOCAL(SEL.ETHIO.135.85)	1.20362	0.2744	0.023	0.006	0.173	0.03	0.318	0.001	0.449	0.001	7
DP027	CIMMYT266	2.77013	1.28432	0	0.002	0.174	0.134	0.243	0.001	0.446	0	7
DP170	ORT-1	2.6768	1.39397	0	0.005	0.146	0.167	0.071	0.099	0.402	0.11	7
DP265	PLATA_10/6/MQUE/4/USDA573//QFN/AA_7/3/ALBA-D/5/AVO/HUI/7/PLATA_13/8/THKNEE_11/9/CHEN/ALTAR84/3/HUI/POC//BUB/RUFO/4/FNFOOT	3.23697	1.4427	0.001	0	0.262	0.002	0.327	0.002	0.39	0.015	7
DP007	NORBA	0.825967	0.663425	0.006	0.104	0.08	0.193	0.042	0.133	0.381	0.06	7
DP259	AJAIA_12/F3LOCAL(SEL.ETHIO.135.85)//PLATA_13/3/SOMAT_3/4/SOOTY_9/RASCON_37	3.82237	1.53252	0.001	0	0.26	0.002	0.345	0.004	0.372	0.016	7
DP269	SOMAT_3/PHAX_1//TILO_1/LOTUS_4	1.44182	0.271575	0.006	0	0.223	0.187	0.221	0.015	0.346	0.001	7
DP179	SAJUR	2.41873	1.288	0	0.001	0.175	0.231	0.097	0.099	0.308	0.089	7
DP234	Rugby	1.9937	1.1676	0	0	0	0	0	0	0	0.999	8
DP235	Lakota	1.9937	1.0598	0	0	0	0	0	0	0	0.999	8
DP239	Vic	1.3437	1.03935	0	0	0	0	0	0	0	0.999	8
DP217	ACMorse	1.3037	0.96185	0	0.001	0	0	0	0	0	0.998	8
DP226	Ben	1.027	0.26395	0	0	0	0	0.001	0	0	0.998	8
DP232	Munich	2.2594	0.81015	0	0	0	0	0	0	0	0.998	8
DP224	Sceptre	1.1037	0.40755	0	0.001	0.001	0	0.001	0	0.003	0.994	8
DP233	Renville	1.0937	0.40845	0	0	0.002	0.001	0.002	0.001	0.001	0.992	8
DP238	Edmore	0.143698	1.03225	0	0	0.001	0.001	0	0.018	0	0.979	8
DP220	Hercules	-0.0563023	-0.0076	0.001	0.001	0.019	0	0	0.001	0.001	0.977	8
DP223	Plenty	0.143698	0.6265	0	0.002	0.025	0.004	0	0.004	0	0.963	8
DP222	Medora	0.983698	0.087	0	0.002	0	0	0	0	0.039	0.958	8
DP228	Plaza	1.677	0.8814	0	0	0.002	0.001	0.037	0	0.004	0.956	8
DP206	Neodur	3.1437	0.8723	0	0	0.002	0.001	0.04	0.004	0.002	0.951	8
DP221	Kyle	0.183698	0.4229	0	0.001	0.048	0	0.002	0	0.004	0.944	8
DP196	Brindur	1.3187	0.66465	0	0	0.056	0.006	0.001	0.001	0	0.935	8
DP203	Auroc	0.503698	0.3176	0.001	0.002	0.002	0.001	0.044	0.015	0	0.935	8
DP236	Langdon	1.2437	0.40435	0	0.004	0.068	0	0	0	0.001	0.926	8
DP237	Waskana	-0.106302	1.0017	0	0.001	0.077	0	0	0	0	0.921	8
DP229	Lloyd	0.125498	0.27525	0	0.001	0.001	0	0.095	0.002	0.001	0.9	8
DP227	Belzer	4.1016	1.2605	0.047	0	0.036	0.001	0	0.018	0.001	0.897	8
DP215	ACAvonlea	0.303698	0.3062	0.003	0.003	0.117	0.01	0	0.002	0.003	0.862	8
DP218	ACNavigator	2.1837	0.86275	0	0.001	0.003	0	0	0.154	0.005	0.835	8
DP202	Tetradur	0.623698	0.7066	0.047	0.002	0.016	0.062	0.067	0.002	0.04	0.764	8
DP219	ACPathfinder	1.1037	0.0292	0.033	0.002	0.037	0.001	0	0.15	0.014	0.764	8
DP086	COLORADO	0.677633	0.7303	0	0	0.001	0.001	0.001	0.246	0	0.751	8
DP242	Colorado	0.643698	0.6487	0	0	0	0	0	0.2	0	0.8	8
DP240	Mindum	0.443698	0.4962	0.003	0	0.25	0.001	0	0.034	0	0.711	8
DP214	Topdur	0.143698	0.79675	0.115	0.163	0.006	0.001	0.01	0.018	0.001	0.687	8
DP116	WESTBRED881	1.23987	1.22012	0	0	0.002	0	0.001	0.316	0.001	0.68	8
DP244	Kamilaroi	1.2068	1.1878	0.145	0.029	0.14	0.001	0.012	0.001	0	0.672	8
DP204	Exeldur	2.6103	0.3286	0.169	0.002	0.032	0.001	0.009	0.12	0.012	0.656	8
DP181	SHABHA	1.75483	0.9043	0.234	0.001	0.093	0	0	0.001	0.019	0.651	8
DP201	Primadur	4.6237	1.12565	0.222	0	0.12	0.003	0.003	0.002	0.001	0.648	8
DP213	Semperdur	0.0269977	1.0927	0.141	0.099	0.004	0.001	0.068	0.076	0.001	0.611	8
DP212	Helidur	1.8187	0.77785	0.184	0.004	0.005	0.002	0.057	0.142	0	0.605	8
DP200	Orjaune	1.652	0.91125	0.227	0	0.004	0.044	0.001	0.108	0.014	0.602	8
DP207	Astrodur	0.625498	0.52995	0.166	0.07	0.001	0.001	0.002	0.16	0.003	0.597	8
DP208	Extradur	2.7937	1.15405	0.232	0.005	0.002	0	0.001	0.163	0.001	0.596	8
DP189	KOFA	1.1467	0.453125	0	0.015	0.003	0.012	0.008	0.395	0.001	0.566	8
DP195	Arstar	4.277	1.27725	0.012	0	0.001	0.002	0	0.455	0	0.53	8
DP081	BRAVADUR	1.49513	0.95105	0.001	0.001	0.091	0.002	0.005	0.379	0.025	0.497	8
DP191	Agridur	3.1937	1.3045	0	0	0.001	0.232	0.231	0.022	0.025	0.488	8
DP198	Excalibur	4.5687	1.15995	0	0	0	0	0	0.35	0.2	0.45	8
DP210	Grandur	3.4103	0.97585	0.279	0	0.118	0.005	0.002	0.169	0.001	0.426	8
DP012	CIMMYT-36(CMH82A.1062/3/GG0VZ394//SBA81/PLC/4/AAZ…)	0.450667	0.627675	0.152	0.006	0.232	0.039	0.15	0.017	0.002	0.4	8
DP044	SENADUR	1.1768	0.696225	0	0.002	0.186	0.002	0.01	0.321	0.12	0.359	8
DP104	MOHAWK	1.3593	0.599325	0.033	0.001	0.003	0.161	0.254	0.2	0.001	0.347	8
DP109	REVA	0.552367	0.26885	0	0.013	0.191	0.087	0.215	0.153	0.002	0.339	8
DP033	BOLENGA	1.01417	0.528075	0.106	0.006	0.222	0.212	0.04	0.1	0.001	0.312	8
