# Supplementary material for: Dissecting the genetic basis of resistance to Soil-borne cereal mosaic virus (SBCMV) in durum wheat by bi-parental mapping and GWAS
Source: Theor Appl Genet. 2024 Sep 2;137(9):213. doi: 10.1007/s00122-024-04709-7 (PMC11369050; doi:10.1007/s00122-024-04709-7)
Supplement: Supplementary file 3 — Supplementary file3 (XLSX 155 kb) [file 122_2024_4709_MOESM3_ESM.xlsx]

## Sheet: DATA_S2
Martina Bruschi et al. 2024. Dissecting the genetic basis of resistance to Soil-Borne Cereal Mosaic Virus in durum wheat by bi-parental mapping and GWAS.
DATA_S2. UNIBO Durum Panel haplotypes at Sbm2 region, based on the Illumina 90K SNP array
	DP_UNIBO_code	DP_UNIBO_NAME			Q1_Italian_ICARDA_old_WestAsianHauraniFounder	Q2_ICARDADryland	Q3_ICARDA_temperate	Q4_CIMMYT60_ICARDA_YoriC69Founder	Q5_CIMMYT70_Yavaros_C79_Founder	Q6_Italian_Valnova_Founder	Q7_CIMMYT80_Altar_C84_Founder	Q8_NorthAmerica_France	Q_rounded	IWB73347	KUBO13	IWB40673	IWB55737	IWB48525	IWB4294	IWB3937	IWB5503	IWB4295	IWB11217	IWB1326	IWB59944	IWB48463	IWB11421	KUBO27	IWB42660	IWB12133	wPt-2106	IWB50507	IWB63279	IWB59562	IWB40896	IWB40895	IWB54374	IWB43644	IWB23029	KUBO29	IWB23031	IWB28973	KUBO1	IWB72375	IWB67715	IWB45152	IWB8328	KUBO3	IWB73885
		Hap_Block												1	1	2	2	2	2	2	2	2	2	2	2	2	3	3	3	3	3	3	3	3	3	3	3	3	3	3	3	3	3	3	3	3	3	3	3
		probe_sequence/SNP												AATCGGTATATAACTTCCGCAGAAAGGTGCATCTCTGACATTCTCAGAAC[A/G]gcaatgtccctgtcagccggatgtgctcgagggtgcgcttcaggccgtac	AATCGGTATATAACTTCCGCAGAAAGGTGCATCTCTGACATTCTCAGAAC[A/G]gcaatgtccctgtcagccggatgtgctcgagggtgcgcttcaggccgtac	TTTGCACCTCAACTCCCTCGAGGTGCTGGCGAATTATCTCTCCAGTACCT[A/G]CCAGTATCTCAGAACTTCTATTTCTTGTTTCGGACTTGATCTTGGTTTGA	GAAATACTTTTAACTTGCCACCATCTGGCGCTGCTAGTCCATCACCTGAA[T/C]CGAAAATGTATCCATGGGGCAACGAGGCAAGTCCCCAGATAAATGGTAAA	CGCTGTTTCGGAGGGCRCGGTACATCAAGGTGTCCAGCACACGGTACCCT[T/C]CATACATGGCCTCGGAGAGCATCTTGAGCTGCGCCAGCATCCCGGAGTTG	TATGATCGGAAGGACGGTCGTTGCCTGATCACCACCAGGAGGGTCGTTGT[A/G]CTGCAACAAGAAGCTCAAGAGCTTCTGCTTCTCAGCATGTCGGCTGAACA	CGGTTTCACCGATCCAAATCGGGCTAATCTTTGAAGTCTACTTACAATGA[T/C]GATCTTGCTTCCTCTGCCCATTCTTGTGACCAATGAGTGAAACCTTTTCC	AAATAGCAGATGAATTTGCCAAGAGGTTCCACGGTACAGAAGGTTCACTT[A/G]TCGCCACAAATGCGTATGCAGATGTGTTGAGAAGGAATCTTGATGTTAAG	TCCTTCTTGACTGAAAAACTAGCACTATAAGGTGTCATGCTAAGTGGATG[T/C]AGAGCAAAGTCCGTTATGTCCACTGGGTGACCATGGTACATAAGCGTGTT	TATTCTTCATGTCGACACGAAGCAAATACTGGATTTCACGCACTAGTCGA[A/C]GGTCCACCACCAAGTCATCATTTACGACTAAGAAGACAACATCGTCTTGA	GTACTCTGGCATTTGATCCAACTTGTAGTTGTCAACTACTTCACCAAAGA[T/G]ATTCACCGCCGTGCTCAGTCTTTTCCTCTCTTGTTCTTCTAGTTCTGCTA	TACGCGCTCAGGGGTTTTACTTCTATGACAAGAAGGAGTCGTACAATGCG[T/C]GGTTCGGCTTCTCCATCGTCTTCAACTCGACGGCCGCCACGGGCACCATC	ATGGGCGCGGACCTCATGTACGAGGTCACGAGGGACATCTCTGTGGTCGG[T/C]GGCACGGGCGACTTCTTCATGACGCGYGGCATCGCCACCCTCCGCCTTGA	attcgttgctgctcttatacttgaggattatatctacttcaagtttcacc[A/G]TTGCTTATTAGCGAGTGATTGTTTATTCTGCTGAAATCATTTGAGCTCCT	attcgttgctgctcttatacttgaggattatatctacttcaagtttcacc[A/G]TTGCTTATTAGCGAGTGATTGTTTATTCTGCTGAAATCATTTGAGCTCCT	ATAGACAAAGCAGGTGCAAAATGTTCCCTTTTGGCCTGTAAAAGGCTATC[A/G]TGATCGCCTAGGAAGCCCGTGGAGCTAGACCCAGGTGAATCCCATAAACT	CTCTAGATTTCACCTTGGCCGAGTTGATGAGGAGGCCACGCCTATTGGAG[A/C]AGCTACAAGCTGAGGTGAGGAGTATCGTACCCCGGGGACAAGAAGCTATA	GCAACATCCTCTTGCAGGCA	GGTGGGACGGGAGGCGAAAACTTCATCTTTTGTTCGCAGTACCTCACAGG[A/C]TATCTGTGGGCATGCCACCACAATGACATGAGTAGCCCCAAGACGGAGGC	GGAGCTTCCCTCCATGGACGAGGCGAGGATCTCAACGGTGAGGACACGCC[T/C]CATCTTCTTCCACTGCTCTCCTTGTGGTGAGAAGATGGAGCCCTTGTACC	GACTTGGAGAGGGGTTCAACTGCAATCGTGAACAGATGTGATGGTCACCC[A/G]CTCGCTCTTGTTAGTGTTGCCAAAGCTTTGCAAGGTCACAAGTTAACAGG	atgtcatcaattataataatataccttttatcctgtagatgctcggtgag[A/G]TCGTGAATGAGGTCGTCCACCTCGCTAGCATCAGGTGGTTGGTGCGGACG	CATGATTACCCTCTGGGAAAGCACATGTAGCAACATCCCATACTGATGTA[T/G]cccatatgtcatcaattataataatataccttttatcctgtagatgctcg	ATGCAGAGGTTGTTAAGCTGTCCAATCCACTCGGGGATTCTACAAATGGG[T/C]GGCAACAACTCGATTGTCATCACTGAATTAGGAGGACTGCTTGACTCATC	CATGAAAGTGGAATCGTTTGAAGCTCTTGAGGAAGTCGCTCTGGATTCTA[T/C]GCTCAATCAACAAACCATACAGCTCTGGGAAAATGAAGTGAAGAAGCACC	AGGCCCTGTATTAAGGATGTTGTCCATGAGCTGGAGGAACTAGAAGCTGA[T/G]ATCAAGAAAATGTCCCTATCTTCCGACCAGTCAAAAGGCCTAAGTCTGCA	AGGCCCTGTATTAAGGATGTTGTCCATGAGCTGGAGGAACTAGAAGCTGA[T/G]ATCAAGAAAATGTCCCTATCTTCCGACCAGTCAAAAGGCCTAAGTCTGCA	TTGATGAACAAGAACAAGTATAGTGTGCGGCCAAGCCAAGGGACCATGCC[A/G]CCGTGCTCCAGGCGTTATGTTGTCGTGACACTGTCAGCGCAAGAGGCGGC	TTGATCTCTATGTTGAATGCGATGAAGCCACCCGTCTTGTTGGTCAGCTG[T/C]AGGCAGCACGACGCCTCCTTCCTTAGCTCAAAGAGGAACCGCAGCTCCAT	TTGATCTCTATGTTGAATGCGATGAAGCCACCCGTCTTGTTGGTCAGCTG[T/C]AGGCAGCACGACGCCTCCTTCCTTAGCTCAAAGAGGAACCGCAGCTCCAT	accaagggttatctttttcatcaatagaccagagccctcggttgaagatg[A/G]CAACCAGCAGCGCCAACTGCATGATGCTCACATCAAGATCACTACGGATT	tcgttctcctcgcggagatctactatcacccccctctccgcgagcatatc[A/G]TCATCATTTTCAAACTCGGCCAGCCTTAGCTCCAACCAGCCGTCACCCCT	AGGTTGAAATCGTTCTTGGGCAAGTCATTCAGGAGAAACTGCAGCTCCAC[A/G]CCGTGTTGTTCTTCGTTTGTGTTCTGGTTGTAGTCAGAGATCATGCCGGT	AAAAGGCCTACTATCCAGGATATTGTCCGTGAAGTGGAGGAACTAGAAGC[T/C]GATATTGAGAAAATGATGTCAGCACCTTCTCCTGAGTCAAAAGATCTAAC	AAAAGGCCTACTATCCAGGATATTGTCCGTGAAGTGGAGGAACTAGAAGC[T/C]GATATTGAGAAAATGATGTCAGCACCTTCTCCTGAGTCAAAAGATCTAAC	CCTGATCATAAATCTAAGGGATAAGTATATTTTTGGTCCCTCAACTTTAC[T/C]gatagtataaaaatggtccctcaacttcaaaaccagaaaaatatagtcat
		alleles												A/G	A/G	A/G	T/C	T/C	A/G	T/C	A/G	T/C	A/C	T/G	T/C	T/C	A/G	A/G	A/G	A/C	A/T	A/C	T/C	A/G	A/G	T/G	T/C	T/C	T/G	T/G	A/G	T/C	T/C	A/G	A/G	A/G	T/C	T/C	T/C
		chrom												2B	2B	2B	2B	2B	2B	2B	2B	2B	2B	2B	2B	2B	2B	2B	2B	2B	2B	2B	2B	2B	2B	2B	2B	2B	2B	2B	2B	2B	2B	2B	2B	2B	2B	2B	2B
		pos (cMx100) consensus map (Maccaferri et al. 2015)												840	840	1000	1000	1040	1050	1040	1040	1040	1040	1040	1050	1050	1160	1160	1160	1160	1090	1180	1230	1230	1230	1180	1230	1230	1160	1160	1220	1220	1220	1230	1230	1220	1230	1230	1230
		pos (bp) Svevo Genome (Maccaferri et al. 2019)												9986862	9986862	10351246	10353390	10451025	10451351	10451636	10451734	10452007	11131675	11958927	12132227	12298227	13011332	13011332	13011758	13768114	14314449	14318952	14319082	14946382	15011572	15014185	15066846	15087600	15643691	15643691	15644065	15672582	15672582	15686394	15686970	15713309	15805908	15805908	16183399
														+	+	+	-	-	-	-	+	-	+	-	-	-	+	+	-	+	-	-	-	-	-	-	+	+	+	+	+	-	-	+	-	+	+	+	-
		A												132	116	247			5		247		8				148	142	15	11	1	14		254	5						22			11	148	65
		C															252	11		247		11	25		8	25				148		154	4				4	4				73	64				71	65	71
		G												126	116	11			253		11			11			11	12	18					4	253	148			154	145	38			148	11	193
		T															6	247		11		247		247	25	8					15		254			11	254	254	14	99		185	143				187	145	187
		MAF												0.488372	0.5	0.0426357	0.0232558	0.0426357	0.0193798	0.0426357	0.0426357	0.0426357	0.242424	0.0426357	0.242424	0.242424	0.0691824	0.0779221	0.454545	0.0691824	0.0625	0.0833333	0.0155039	0.0155039	0.0193798	0.0691824	0.0155039	0.0155039	0.0833333	0.405738	0.366667	0.282946	0.309179	0.0691824	0.0691824	0.251938	0.275194	0.309524	0.275194
		GWAS_SEV_minusLogP												5.12887	5.64564	0.283938	1.18542	0.283938	0.86851	0.283938	0.283938	0.283938	0.0714352	0.283938	0.0714352	0.0714352	21.5573	19.365	19.7578	21.5573	18.4846	18.7061	0.633409	0.633409	0.943743	21.4968	0.633409	0.633409	18.7061	18.8389	7.62198	9.43328	14.1148	21.6338	21.6338	7.72642	8.94462	11.9853	8.94462
		GWAS_ELISA_minusLogP												3.6284	3.72061	1.02095	2.04048	1.02095	1.72515	1.02095	1.02095	1.02095	0.109691	1.02095	0.109691	0.109691	18.1298	17.7559	15.6042	18.1298	15.0977	14.6926	0.564745	0.564745	0.852138	18.0097	0.564745	0.564745	14.6926	16.1151	1.97265	13.0903	15.4881	18.2206	18.2206	10.5134	12.5533	15.7832	12.5533
			SEV_BLUES	ELISA_BLUES
	DP066	KRS/HAUCAN	0.954467	0.202625	0	0.026	0.335	0.297	0.208	0.001	0.005	0.127	3	GG	GG	AA	CC	TT	GG	CC	AA	TT	CC	TT	TT	CC	AA	AA	AA	CC	TT	CC	TT	AA	GG	GG	TT	TT	GG	GG	AA	TT	TT	GG	AA	GG	TT	TT	TT
	DP176	QUADALETE	2.0593	0.75175	0.003	0.02	0.507	0.461	0.006	0.001	0.001	0.001	3	GG	GG	AA	CC	TT	GG	CC	AA	TT	CC	TT	TT	CC	AA	AA	AA	CC	TT	CC	TT	AA	GG	GG	TT	TT	GG	GG	AA	TT	TT	GG	AA	GG	TT	TT	TT
	DP132	BIGOST-1	0.945133	0.8634	0.001	0.013	0.262	0.203	0.512	0	0.001	0.009	5	GG	GG	AA	CC	TT	GG	CC	AA	TT	CC	TT	TT	CC	AA	AA	AA	CC	TT	CC	TT	AA	GG	GG	TT	TT	GG	GG	AA	TT	TT	GG	AA	GG	TT	TT	TT
	DP138	FURAT-1	1.84298	0.6883	0.004	0.021	0.499	0.47	0.005	0.001	0.001	0.001	3	GG	GG	AA	CC	TT	GG	CC	AA	TT	CC	TT	TT	CC	AA	AA	AA	CC	TT	CC	TT	AA	GG	GG	TT	TT	GG	GG	AA	TT	TT	GG	AA	GG	TT	TT	TT
	DP167	OMLAHN-3	1.07043	0.941475	0.001	0.67	0.001	0.029	0.115	0.001	0.184	0	2	AA	AA	AA	CC	TT	GG	CC	AA	TT	CC	TT	TT	CC	AA	AA	AA	CC	TT	CC	TT	AA	GG	GG	TT	TT	GG	GG	AA	TT	TT	GG	AA	GG	TT	TT	TT
	DP257	1A.1D5+10-6/2*WB881//1A.1D5+10-6/3*MOJO/3/BISU_1/PATKA_3	1.81362	0.65335	0.038	0.007	0.159	0.002	0.109	0	0.601	0.083	7	AA	AA	AA	CC	TT	GG	CC	AA	TT	CC	TT	TT	CC	AA	AA	AA	CC	TT	CC	TT	AA	GG	GG	TT	TT	GG	GG	AA	TT	TT	GG	AA	GG	TT	TT	TT
	DP169	OMSNIMA-1	1.3287	0.70705	0.086	0.485	0.191	0.006	0.231	0.001	0	0.001	2	AA	AA	AA	CC	TT	GG	CC	AA	TT	CC	TT	TT	CC	AA	AA	AA	CC	TT	CC	TT	AA	GG	GG	TT	TT	GG	GG	AA	TT	TT	GG	AA	GG	TT	TT	TT
	DP256	MALMUK_1//LOTUS_5/F3LOCAL(SEL.ETHIO.135.85)	1.20362	0.2744	0.023	0.006	0.173	0.03	0.318	0.001	0.449	0.001	7	AA	AA	AA	CC	TT	GG	CC	AA	TT	CC	TT	TT	CC	AA	AA	AA	CC	TT	CC	TT	AA	GG	GG	TT	TT	GG	GG	AA	TT	TT	GG	AA	GG	TT	TT	TT
	DP140	GEZIRA17	1.37347	0.651225	0.299	0.001	0.153	0.052	0.001	0.369	0.002	0.122	6	GG	GG	AA	CC	TT	GG	CC	AA	TT	CC	TT	TT	CC	AA	AA	AA	CC	TT	CC	TT	AA	GG	GG	TT	TT	GG	GG	AA	TT	TT	GG	AA	GG	TT	TT	TT
	DP268	ARMENT//SRN_3/NIGRIS_4/3/CANELO_9.1	1.39362	0.723875	0	0.019	0.216	0.101	0.439	0.001	0.136	0.087	5	AA	AA	AA	CC	TT	GG	CC	AA	TT	CC	TT	TT	CC	AA	AA	AA	CC	TT	CC	TT	AA	GG	GG	TT	TT	GG	GG	AA	TT	TT	GG	AA	GG	TT	TT	TT
	DP212	Helidur	1.8187	0.77785	0.184	0.004	0.005	0.002	0.057	0.142	0	0.605	8	GG	GG	AA	CC	TT	GG	CC	AA	TT	CC	TT	TT	CC	AA	AA	AA	CC	TT	CC	TT	AA	GG	GG	TT	TT	GG	GG	AA	TT	TT	GG	AA	GG	TT	TT	TT
	DP207	Astrodur	0.625498	0.52995	0.166	0.07	0.001	0.001	0.002	0.16	0.003	0.597	8	GG	GG	AA	CC	TT	GG	CC	AA	TT	CC	TT	TT	CC	AA	AA	AA	CC	TT	CC	TT	AA	GG	GG	TT	TT	GG	GG	AA	TT	TT	GG	AA	GG	TT	TT	TT
	DP152	GR/BOY	2.07548	0.84265	0	0	0.001	0.704	0.003	0.183	0.108	0	4	GG	GG	AA	CC	TT	GG	CC	AA	TT	CC	TT	TT	CC	AA	AA	AA	CC	TT	CC	TT	AA	GG	GG	TT	TT	GG	GG	AA	TT	TT	GG	AA	GG	TT	TT	TT
	DP124	ATLAST-1	2.07707	1.1034	0.05	0.001	0.113	0.468	0.265	0.004	0.055	0.043	4	GG	GG	AA	CC	TT	GG	CC	AA	TT	CC	TT	TT	CC	AA	AA	AA	CC	TT	CC	TT	AA	GG	GG	TT	TT	GG	GG	AA	TT	TT	GG	AA	GG	TT	TT	TT
	DP075	ZEINA1	1.34183	0.9991	0	0	0.001	0.729	0.001	0.176	0.092	0	4	GG	GG	AA	CC	TT	GG	CC	AA	TT	CC	TT	TT	CC	AA	AA	AA	CC	TT	CC	TT	AA	GG	GG	TT	TT	GG	GG	AA	TT	TT	GG	AA	GG	TT	TT	TT
	DP049	MOROCCO_1808	2.09093	0.520325	0	0.002	0.756	0.158	0.003	0.005	0.001	0.075	3	GG	GG	AA	CC	TT	GG	CC	AA	TT	CC	TT	TT	CC	AA	AA	AA	CC	TT	CC	TT	AA	GG	GG	TT	TT	GG	GG	AA	TT	TT	GG	AA	GG	TT	TT	TT
	DP269	SOMAT_3/PHAX_1//TILO_1/LOTUS_4	1.44182	0.271575	0.006	0	0.223	0.187	0.221	0.015	0.346	0.001	7	GG	GG	AA	CC	TT	GG	CC	AA	TT	CC	TT	TT	CC	AA	AA	AA	CC	TT	CC	TT	AA	GG	GG	TT	TT	GG	GG	AA	TT	TT	GG	AA	GG	TT	TT	TT
	DP267	ROLA_5/3/AJAIA_12/F3LOCAL(SEL.ETHIO.135.85)//PLATA_13/4/MALMUK_1/SERRATOR_1	3.19322	0.925425	0	0.001	0.405	0.091	0.151	0	0.35	0.001	3	GG	GG	AA	CC	TT	GG	CC	AA	TT	CC	TT	TT	CC	AA	AA	AA	CC	TT	CC	TT	AA	GG	GG	TT	TT	GG	GG	AA	TT	TT	GG	AA	GG	TT	TT	TT
	DP240	Mindum	0.443698	0.4962	0.003	0	0.25	0.001	0	0.034	0	0.711	8	GG	GG	AA	CC	TT	GG	CC	AA	TT	CC	TT	TT	CC	AA	AA	AA	CC	TT	CC	TT	AA	GG	GG	TT	TT	GG	GG	AA	TT	TT	GG	AA	GG	TT	TT	TT
	DP239	Vic	1.3437	1.03935	0	0	0	0	0	0	0	0.999	8	GG	GG	AA	CC	TT	GG	CC	AA	TT	CC	TT	TT	CC	AA	AA	AA	CC	TT	CC	TT	AA	GG	GG	TT	TT	GG	GG	AA	TT	TT	GG	AA	GG	TT	TT	TT
	DP237	Waskana	-0.106302	1.0017	0	0.001	0.077	0	0	0	0	0.921	8	GG	GG	AA	CC	TT	GG	CC	AA	TT	CC	TT	TT	CC	AA	AA	AA	CC	TT	CC	TT	AA	GG	GG	TT	TT	GG	GG	AA	TT	TT	GG	AA	GG	TT	TT	TT
	DP236	Langdon	1.2437	0.40435	0	0.004	0.068	0	0	0	0.001	0.926	8	GG	GG	AA	CC	TT	GG	CC	AA	TT	CC	TT	TT	CC	AA	AA	AA	CC	TT	CC	TT	AA	GG	GG	TT	TT	GG	GG	AA	TT	TT	GG	AA	GG	TT	TT	TT
	DP235	Lakota	1.9937	1.0598	0	0	0	0	0	0	0	0.999	8	GG	GG	AA	CC	TT	GG	CC	AA	TT	CC	TT	TT	CC	AA	AA	AA	CC	TT	CC	TT	AA	GG	GG	TT	TT	GG	GG	AA	TT	TT	GG	AA	GG	TT	TT	TT
	DP233	Renville	1.0937	0.40845	0	0	0.002	0.001	0.002	0.001	0.001	0.992	8	GG	GG	AA	CC	TT	GG	CC	AA	TT	CC	TT	TT	CC	AA	AA	AA	CC	TT	CC	TT	AA	GG	GG	TT	TT	GG	GG	AA	TT	TT	GG	AA	GG	TT	TT	TT
	DP226	Ben	1.027	0.26395	0	0	0	0	0.001	0	0	0.998	8	GG	GG	AA	CC	TT	GG	CC	AA	TT	CC	TT	TT	CC	AA	AA	AA	CC	TT	CC	TT	AA	GG	GG	TT	TT	GG	GG	AA	TT	TT	GG	AA	GG	TT	TT	TT
	DP224	Sceptre	1.1037	0.40755	0	0.001	0.001	0	0.001	0	0.003	0.994	8	GG	GG	AA	CC	TT	GG	CC	AA	TT	CC	TT	TT	CC	AA	AA	AA	CC	TT	CC	TT	AA	GG	GG	TT	TT	GG	GG	AA	TT	TT	GG	AA	GG	TT	TT	TT
	DP223	Plenty	0.143698	0.6265	0	0.002	0.025	0.004	0	0.004	0	0.963	8	GG	GG	AA	CC	TT	GG	CC	AA	TT	CC	TT	TT	CC	AA	AA	AA	CC	TT	CC	TT	AA	GG	GG	TT	TT	GG	GG	AA	TT	TT	GG	AA	GG	TT	TT	TT
	DP222	Medora	0.983698	0.087	0	0.002	0	0	0	0	0.039	0.958	8	GG	GG	AA	CC	TT	GG	CC	AA	TT	CC	TT	TT	CC	AA	AA	AA	CC	TT	CC	TT	AA	GG	GG	TT	TT	GG	GG	AA	TT	TT	GG	AA	GG	TT	TT	TT
	DP221	Kyle	0.183698	0.4229	0	0.001	0.048	0	0.002	0	0.004	0.944	8	GG	GG	AA	CC	TT	GG	CC	AA	TT	CC	TT	TT	CC	AA	AA	AA	CC	TT	CC	TT	AA	GG	GG	TT	TT	GG	GG	AA	TT	TT	GG	AA	GG	TT	TT	TT
	DP220	Hercules	-0.0563023	-0.0076	0.001	0.001	0.019	0	0	0.001	0.001	0.977	8	GG	GG	AA	CC	TT	GG	CC	AA	TT	CC	TT	TT	CC	AA	AA	AA	CC	TT	CC	TT	AA	GG	GG	TT	TT	GG	GG	AA	TT	TT	GG	AA	GG	TT	TT	TT
	DP219	ACPathfinder	1.1037	0.0292	0.033	0.002	0.037	0.001	0	0.15	0.014	0.764	8	GG	GG	AA	CC	TT	GG	CC	AA	TT	CC	TT	TT	CC	AA	AA	AA	CC	TT	CC	TT	AA	GG	GG	TT	TT	GG	GG	AA	TT	TT	GG	AA	GG	TT	TT	TT
	DP215	ACAvonlea	0.303698	0.3062	0.003	0.003	0.117	0.01	0	0.002	0.003	0.862	8	GG	GG	AA	CC	TT	GG	CC	AA	TT	CC	TT	TT	CC	AA	AA	AA	CC	TT	CC	TT	AA	GG	GG	TT	TT	GG	GG	AA	TT	TT	GG	AA	GG	TT	TT	TT
	DP203	Auroc	0.503698	0.3176	0.001	0.002	0.002	0.001	0.044	0.015	0	0.935	8	GG	GG	AA	CC	TT	GG	CC	AA	TT	CC	TT	TT	CC	AA	AA	AA	CC	TT	CC	TT	AA	GG	GG	TT	TT	GG	GG	AA	TT	TT	GG	AA	GG	TT	TT	TT
	DP172	OUASERL-1	1.72207	0.28485	0	0.275	0.001	0.719	0.003	0.002	0.001	0	4	GG	GG	AA	CC	TT	GG	CC	AA	TT	CC	TT	TT	CC	AA	AA	AA	CC	TT	CC	TT	AA	GG	GG	TT	TT	GG	GG	AA	TT	TT	GG	AA	GG	TT	TT	TT
	DP171	OTB-6	0.954833	0.1584	0	0	0	0.952	0.046	0	0	0	4	GG	GG	AA	CC	TT	GG	CC	AA	TT	CC	TT	TT	CC	AA	AA	AA	CC	TT	CC	TT	AA	GG	GG	TT	TT	GG	GG	AA	TT	TT	GG	AA	GG	TT	TT	TT
	DP081	BRAVADUR	1.49513	0.95105	0.001	0.001	0.091	0.002	0.005	0.379	0.025	0.497	8	GG	GG	AA	CC	TT	GG	CC	AA	TT	CC	TT	TT	CC	AA	AA	AA	CC	TT	CC	TT	AA	GG	GG	TT	TT	GG	GG	AA	TT	TT	GG	AA	GG	TT	TT	TT
	DP017	CIMMYT73-PORTO5	0.765033	0.2319	0	0	0	0	0.207	0	0.792	0	7	GG	GG	AA	CC	TT	GG	CC	AA	TT	CC	TT	TT	CC	AA	AA	AA	CC	TT	CC	TT	AA	GG	GG	TT	TT	GG	GG	AA	TT	TT	GG	AA	GG	TT	TT	TT
	DP019	CIMMYT104-YAZI10,1	1.06433	0.6404	0	0	0.075	0.001	0.147	0	0.773	0.004	7	GG	GG	AA	CC	TT	GG	CC	AA	TT	CC	TT	TT	CC	AA	AA	AA	CC	TT	CC	TT	AA	GG	GG	TT	TT	GG	GG	AA	TT	TT	GG	AA	GG	TT	TT	TT
	DP155	LAGONIL-2	1.32803	1.02077	0.001	0.014	0.069	0.415	0.26	0.1	0.142	0.001	4	AA	GG	AA	CC	TT	GG	CC	AA	TT	CC	TT	TT	CC	AA	AA	AA	CC	TT	CC	TT	AA	GG	GG	TT	TT	GG	GG	AA	TT	TT	GG	AA	GG	TT	TT	TT
	DP185	TUNSYR-1	1.32973	0.633775	0	0	0.001	0.616	0.104	0.216	0.06	0.002	4	GG	AA	AA	CC	TT	GG	CC	AA	TT	CC	TT	TT	CC	AA	AA	AA	CC	TT	CC	TT	AA	GG	GG	TT	TT	GG	GG	AA	TT	TT	GG	AA	GG	TT	TT	TT
	DP166	OMGENIL-3	0.4129	-0.0059	0	0.549	0.015	0.265	0.165	0.001	0.002	0.001	2	AA	AA	AA	CC	TT	GG	CC	AA	TT	CC	TT	TT	CC	AA	AA	AA	CC	TT	CC	TT	AA	GG	GG	TT	TT	GG	GG	AA	TT	TT	GG	AA	GG	TT	TT	TT
	DP181	SHABHA	1.75483	0.9043	0.234	0.001	0.093	0	0	0.001	0.019	0.651	8	GG	AA	AA	CC	TT	GG	CC	AA	TT	CC	TT	TT	CC	AA	AA	AA	CC	TT	CC	TT	AA	GG	GG	TT	TT	GG	GG	AA	TT	TT	GG	AA	GG	TT	TT	TT
	DP161	MIKI-1	0.5868	0.34705	0	0.001	0.359	0.288	0.346	0.005	0.001	0	5	AA	AA	AA	CC	TT	GG	CC	AA	TT	CC	TT	TT	CC	AA	AA	AA	CC	TT	CC	TT	AA	GG	GG	TT	TT	GG	GG	AA	TT	TT	GG	AA	GG	TT	TT	TT
	DP157	LOUKOS-1	1.61637	0.4735	0	0.001	0.028	0.418	0.353	0	0.198	0	4	AA	AA	AA	CC	TT	GG	CC	AA	TT	CC	TT	TT	CC	AA	AA	AA	CC	TT	CC	TT	AA	GG	GG	TT	TT	GG	GG	AA	TT	TT	GG	AA	GG	TT	TT	TT
	DP154	KRF	1.11803	0.03295	0	0	0.29	0.189	0.009	0.296	0.156	0.06	6	AA	AA	AA	CC	TT	GG	CC	AA	TT	CC	TT	TT	CC	AA	AA	AA	CC	TT	CC	TT	AA	GG	GG	TT	TT	GG	GG	AA	TT	TT	GG	AA	GG	TT	TT	TT
	DP142	GUEROU-1	1.54597	1.303	0	0	0.069	0.475	0.379	0	0.034	0.042	4	AA	AA	AA	CC	TT	GG	CC	AA	TT	CC	TT	TT	CC	AA	AA	AA	CC	TT	CC	TT	AA	GG	GG	TT	TT	GG	GG	AA	TT	TT	GG	AA	GG	TT	TT	TT
	DP133	BLK2	1.06273	0.1112	0	0	0.357	0.08	0.374	0.001	0.001	0.187	5	AA	AA	AA	CC	TT	GG	CC	AA	TT	CC	TT	TT	CC	AA	AA	AA	CC	TT	CC	TT	AA	GG	GG	TT	TT	GG	GG	AA	TT	TT	GG	AA	GG	TT	TT	TT
	DP129	BCRCH-1	1.70008	0.78255	0	0	0.034	0.56	0.403	0	0	0.002	4	AA	AA	AA	CC	TT	GG	CC	AA	TT	CC	TT	TT	CC	AA	AA	AA	CC	TT	CC	TT	AA	GG	GG	TT	TT	GG	GG	AA	TT	TT	GG	AA	GG	TT	TT	TT
	DP122	AMMAR-1	1.2625	0.558575	0	0.001	0.133	0.336	0.376	0.025	0.128	0.001	5	AA	AA	AA	CC	TT	GG	CC	AA	TT	CC	TT	TT	CC	AA	AA	AA	CC	TT	CC	TT	AA	GG	GG	TT	TT	GG	GG	AA	TT	TT	GG	AA	GG	TT	TT	TT
	DP061	BIC/3/CHAM1//GRA//STK	1.1993	0.31005	0	0	0.013	0.588	0.396	0	0	0.001	4	AA	AA	AA	CC	TT	GG	CC	AA	TT	CC	TT	TT	CC	AA	AA	AA	CC	TT	CC	TT	AA	GG	GG	TT	TT	GG	GG	AA	TT	TT	GG	AA	GG	TT	TT	TT
	DP118	AGHRASS-1	1.5543	0.821275	0	0	0.002	0.459	0.497	0	0.042	0	5	AA	AA	AA	CC	TT	GG	CC	AA	TT	CC	TT	TT	CC	AA	AA	AA	CC	TT	CC	TT	AA	GG	GG	TT	TT	GG	GG	AA	TT	TT	GG	AA	GG	TT	TT	TT
	DP126	AWALI-1	2.3393	0.6733	0	0.001	0.346	0.236	0.184	0.155	0.078	0.001	3	AA	AA	AA	CC	TT	GG	CC	AA	TT	CC	TT	TT	CC	AA	AA	AA	CC	TT	CC	TT	AA	GG	GG	TT	TT	GG	GG	AA	TT	TT	GG	AA	GG	TT	TT	TT
	DP186	WADALMEZ-1	1.30043	0.95895	0	0	0.003	0.537	0.455	0.001	0.003	0.001	4	AA	AA	AA	CC	TT	GG	CC	AA	TT	CC	TT	TT	CC	AA	AA	AA	CC	TT	CC	TT	AA	GG	GG	TT	TT	GG	GG	AA	TT	TT	GG	AA	GG	TT	TT	TT
	DP204	Exeldur	2.6103	0.3286	0.169	0.002	0.032	0.001	0.009	0.12	0.012	0.656	8	AA	AA	AA	CC	TT	GG	CC	AA	TT	CC	TT	TT	CC	AA	AA	AA	CC	TT	CC	TT	AA	GG	GG	TT	TT	GG	GG	AA	TT	TT	GG	AA	GG	TT	TT	TT
	DP214	Topdur	0.143698	0.79675	0.115	0.163	0.006	0.001	0.01	0.018	0.001	0.687	8	AA	AA	AA	CC	TT	GG	CC	AA	TT	CC	TT	TT	CC	AA	AA	AA	CC	TT	CC	TT	AA	GG	GG	TT	TT	GG	GG	AA	TT	TT	GG	AA	GG	TT	TT	TT
	DP213	Semperdur	0.0269977	1.0927	0.141	0.099	0.004	0.001	0.068	0.076	0.001	0.611	8	AA	AA	AA	CC	TT	GG	CC	AA	TT	CC	TT	TT	CC	AA	AA	AA	CC	TT	CC	TT	AA	GG	GG	TT	TT	GG	GG	AA	TT	TT	GG	AA	GG	TT	TT	TT
	DP168	OMRUF-2	1.24487	0.478725	0	0.018	0.001	0.374	0.412	0	0.194	0.001	5	AA	AA	AA	CC	TT	GG	CC	AA	TT	CC	TT	TT	CC	AA	AA	AA	CC	TT	CC	TT	AA	GG	GG	TT	TT	GG	GG	AA	TT	TT	GG	AA	GG	TT	TT	TT
	DP063	CHACAN	2.0979	0.782625	0	0.001	0.005	0.765	0.076	0.018	0.135	0	4	AA	AA	AA	CC	TT	GG	CC	AA	TT	CC	TT	TT	CC	AA	AA	AA	CC	TT	CC	TT	AA	GG	GG	TT	TT	GG	GG	AA	TT	TT	GG	AA	GG	TT	TT	TT
	DP054	MARJANA	0.8361	0.615575	0	0	0	0	0.391	0	0.608	0	7	AA	AA	AA	CC	TT	GG	CC	AA	TT	CC	TT	TT	CC	AA	AA	AA	CC	TT	CC	TT	AA	GG	GG	TT	TT	GG	GG	AA	TT	TT	GG	AA	GG	TT	TT	TT
	DP037	BORLI	1.107	0.308	0	0.001	0.001	0.094	0.622	0.001	0.281	0	5	AA	AA	AA	CC	TT	GG	CC	AA	TT	CC	TT	TT	CC	AA	AA	AA	CC	TT	CC	TT	AA	GG	GG	TT	TT	GG	GG	AA	TT	TT	GG	AA	GG	TT	TT	TT
	DP007	NORBA	0.825967	0.663425	0.006	0.104	0.08	0.193	0.042	0.133	0.381	0.06	7	AA	AA	AA	CC	TT	GG	CC	AA	TT	CC	TT	TT	CC	AA	AA	AA	CC	TT	CC	TT	AA	GG	GG	TT	TT	GG	GG	AA	TT	TT	GG	AA	GG	TT	TT	TT
	DP266	EUDO//CHEN_1/TEZ/3/TANTLO_1/4/PLATA_6/GREEN_17	0.981721	0.861375	0	0	0	0	0.999	0	0	0	5	AA	AA	AA	CC	TT	GG	CC	AA	TT	CC	TT	TT	CC	AA	AA	AA	CC	TT	CC	TT	AA	GG	GG	TT	TT	GG	GG	AA	TT	TT	GG	AA	GG	TT	TT	TT
	DP264	RANCO//CIT71/CII/3/COMDK/4/TCHO//SHWA/MALD/3/CREX/5/SNTURKMI83-84375/NIGRIS_5//TANTLO_1	1.14322	0.80935	0	0.001	0.159	0.107	0.405	0.027	0.3	0	5	AA	AA	AA	CC	TT	GG	CC	AA	TT	CC	TT	TT	CC	AA	AA	AA	CC	TT	CC	TT	AA	GG	GG	TT	TT	GG	GG	AA	TT	TT	GG	AA	GG	TT	TT	TT
	DP254	SOMAT_4/INTER_8(SAMAYOAC2004)	0.436371	0.261375	0	0.001	0.203	0.197	0.518	0.011	0.005	0.064	5	AA	AA	AA	CC	TT	GG	CC	AA	TT	CC	TT	TT	CC	AA	AA	AA	CC	TT	CC	TT	AA	GG	GG	TT	TT	GG	GG	AA	TT	TT	GG	AA	GG	TT	TT	TT
	DP251	1A.1D5+10-6/3*MOJO//RCOL	1.31962	0.6663	0.001	0.002	0.196	0.113	0.348	0.034	0.3	0.007	5	AA	AA	AA	CC	TT	GG	CC	AA	TT	CC	TT	TT	CC	AA	AA	AA	CC	TT	CC	TT	AA	GG	GG	TT	TT	GG	GG	AA	TT	TT	GG	AA	GG	TT	TT	TT
	DP245	Wollaroi	2.9437	1.1186	0.139	0.033	0.329	0.05	0.138	0.001	0.001	0.311	3	AA	AA	AA	CC	TT	GG	CC	AA	TT	CC	TT	TT	CC	AA	AA	AA	CC	TT	CC	TT	AA	GG	GG	TT	TT	GG	GG	AA	TT	TT	GG	AA	GG	TT	TT	TT
	DP244	Kamilaroi	1.2068	1.1878	0.145	0.029	0.14	0.001	0.012	0.001	0	0.672	8	AA	AA	AA	CC	TT	GG	CC	AA	TT	CC	TT	TT	CC	AA	AA	AA	CC	TT	CC	TT	AA	GG	GG	TT	TT	GG	GG	AA	TT	TT	GG	AA	GG	TT	TT	TT
	DP243	Yallaroi	2.3937	0.4332	0.242	0.077	0.332	0.109	0.074	0.002	0.007	0.157	3	AA	AA	AA	CC	TT	GG	CC	AA	TT	CC	TT	TT	CC	AA	AA	AA	CC	TT	CC	TT	AA	GG	GG	TT	TT	GG	GG	AA	TT	TT	GG	AA	GG	TT	TT	TT
	DP242	Colorado	0.643698	0.6487	0	0	0	0	0	0.2	0	0.8	8	AA	AA	AA	CC	TT	GG	CC	AA	TT	CC	TT	TT	CC	AA	AA	AA	CC	TT	CC	TT	AA	GG	GG	TT	TT	GG	GG	AA	TT	TT	GG	AA	GG	TT	TT	TT
	DP238	Edmore	0.143698	1.03225	0	0	0.001	0.001	0	0.018	0	0.979	8	AA	AA	AA	CC	TT	GG	CC	AA	TT	CC	TT	TT	CC	AA	AA	AA	CC	TT	CC	TT	AA	GG	GG	TT	TT	GG	GG	AA	TT	TT	GG	AA	GG	TT	TT	TT
	DP234	Rugby	1.9937	1.1676	0	0	0	0	0	0	0	0.999	8	AA	AA	AA	CC	TT	GG	CC	AA	TT	CC	TT	TT	CC	AA	AA	AA	CC	TT	CC	TT	AA	GG	GG	TT	TT	GG	GG	AA	TT	TT	GG	AA	GG	TT	TT	TT
	DP232	Munich	2.2594	0.81015	0	0	0	0	0	0	0	0.998	8	AA	AA	AA	CC	TT	GG	CC	AA	TT	CC	TT	TT	CC	AA	AA	AA	CC	TT	CC	TT	AA	GG	GG	TT	TT	GG	GG	AA	TT	TT	GG	AA	GG	TT	TT	TT
	DP229	Lloyd	0.125498	0.27525	0	0.001	0.001	0	0.095	0.002	0.001	0.9	8	AA	AA	AA	CC	TT	GG	CC	AA	TT	CC	TT	TT	CC	AA	AA	AA	CC	TT	CC	TT	AA	GG	GG	TT	TT	GG	GG	AA	TT	TT	GG	AA	GG	TT	TT	TT
	DP228	Plaza	1.677	0.8814	0	0	0.002	0.001	0.037	0	0.004	0.956	8	AA	AA	AA	CC	TT	GG	CC	AA	TT	CC	TT	TT	CC	AA	AA	AA	CC	TT	CC	TT	AA	GG	GG	TT	TT	GG	GG	AA	TT	TT	GG	AA	GG	TT	TT	TT
	DP218	ACNavigator	2.1837	0.86275	0	0.001	0.003	0	0	0.154	0.005	0.835	8	AA	AA	AA	CC	TT	GG	CC	AA	TT	CC	TT	TT	CC	AA	AA	AA	CC	TT	CC	TT	AA	GG	GG	TT	TT	GG	GG	AA	TT	TT	GG	AA	GG	TT	TT	TT
	DP217	ACMorse	1.3037	0.96185	0	0.001	0	0	0	0	0	0.998	8	AA	AA	AA	CC	TT	GG	CC	AA	TT	CC	TT	TT	CC	AA	AA	AA	CC	TT	CC	TT	AA	GG	GG	TT	TT	GG	GG	AA	TT	TT	GG	AA	GG	TT	TT	TT
	DP206	Neodur	3.1437	0.8723	0	0	0.002	0.001	0.04	0.004	0.002	0.951	8	AA	AA	AA	CC	TT	GG	CC	AA	TT	CC	TT	TT	CC	AA	AA	AA	CC	TT	CC	TT	AA	GG	GG	TT	TT	GG	GG	AA	TT	TT	GG	AA	GG	TT	TT	TT
	DP205	Nefer	0.776998	0.3457	0.108	0.004	0.317	0.078	0.038	0.076	0.117	0.263	3	AA	AA	AA	CC	TT	GG	CC	AA	TT	CC	TT	TT	CC	AA	AA	AA	CC	TT	CC	TT	AA	GG	GG	TT	TT	GG	GG	AA	TT	TT	GG	AA	GG	TT	TT	TT
	DP202	Tetradur	0.623698	0.7066	0.047	0.002	0.016	0.062	0.067	0.002	0.04	0.764	8	AA	AA	AA	CC	TT	GG	CC	AA	TT	CC	TT	TT	CC	AA	AA	AA	CC	TT	CC	TT	AA	GG	GG	TT	TT	GG	GG	AA	TT	TT	GG	AA	GG	TT	TT	TT
	DP196	Brindur	1.3187	0.66465	0	0	0.056	0.006	0.001	0.001	0	0.935	8	AA	AA	AA	CC	TT	GG	CC	AA	TT	CC	TT	TT	CC	AA	AA	AA	CC	TT	CC	TT	AA	GG	GG	TT	TT	GG	GG	AA	TT	TT	GG	AA	GG	TT	TT	TT
	DP189	KOFA	1.1467	0.453125	0	0.015	0.003	0.012	0.008	0.395	0.001	0.566	8	AA	AA	AA	CC	TT	GG	CC	AA	TT	CC	TT	TT	CC	AA	AA	AA	CC	TT	CC	TT	AA	GG	GG	TT	TT	GG	GG	AA	TT	TT	GG	AA	GG	TT	TT	TT
	DP175	QUABRACH-1	2.0596	1.25095	0	0.044	0.036	0.516	0.285	0.003	0.113	0.002	4	AA	AA	AA	CC	TT	GG	CC	AA	TT	CC	TT	TT	CC	AA	AA	AA	CC	TT	CC	TT	AA	GG	GG	TT	TT	GG	GG	AA	TT	TT	GG	AA	GG	TT	TT	TT
	DP174	OUASLOUKOS-1	1.63518	0.47495	0	0.085	0.002	0.446	0.444	0.001	0.002	0.02	4	AA	AA	AA	CC	TT	GG	CC	AA	TT	CC	TT	TT	CC	AA	AA	AA	CC	TT	CC	TT	AA	GG	GG	TT	TT	GG	GG	AA	TT	TT	GG	AA	GG	TT	TT	TT
	DP173	OUASLAHN-1	1.36597	0.466725	0	0.016	0	0.825	0.001	0.157	0	0	4	AA	AA	AA	CC	TT	GG	CC	AA	TT	CC	TT	TT	CC	AA	AA	AA	CC	TT	CC	TT	AA	GG	GG	TT	TT	GG	GG	AA	TT	TT	GG	AA	GG	TT	TT	TT
	DP165	OMBIT-1	1.52918	0.999	0	0.999	0	0	0	0	0	0	2	AA	AA	AA	CC	TT	GG	CC	AA	TT	CC	TT	TT	CC	AA	AA	AA	CC	TT	CC	TT	AA	GG	GG	TT	TT	GG	GG	AA	TT	TT	GG	AA	GG	TT	TT	TT
	DP164	NILE	1.31873	0.4092	0	0.016	0.278	0.25	0.402	0	0.001	0.053	5	AA	AA	AA	CC	TT	GG	CC	AA	TT	CC	TT	TT	CC	AA	AA	AA	CC	TT	CC	TT	AA	GG	GG	TT	TT	GG	GG	AA	TT	TT	GG	AA	GG	TT	TT	TT
	DP159	MARSYR-1	0.853167	0.2914	0.001	0.115	0.141	0.381	0.36	0.001	0.001	0.001	4	AA	AA	AA	CC	TT	GG	CC	AA	TT	CC	TT	TT	CC	AA	AA	AA	CC	TT	CC	TT	AA	GG	GG	TT	TT	GG	GG	AA	TT	TT	GG	AA	GG	TT	TT	TT
	DP153	KHABUR-1	0.493033	0.396225	0	0	0.161	0.414	0.363	0.001	0.06	0.001	4	AA	AA	AA	CC	TT	GG	CC	AA	TT	CC	TT	TT	CC	AA	AA	AA	CC	TT	CC	TT	AA	GG	GG	TT	TT	GG	GG	AA	TT	TT	GG	AA	GG	TT	TT	TT
	DP151	KABIR1	1.38353	0.625275	0.264	0.004	0.002	0.326	0.353	0.002	0.001	0.048	5	AA	AA	AA	CC	TT	GG	CC	AA	TT	CC	TT	TT	CC	AA	AA	AA	CC	TT	CC	TT	AA	GG	GG	TT	TT	GG	GG	AA	TT	TT	GG	AA	GG	TT	TT	TT
	DP150	JORDAN	1.0793	1.228	0.172	0.001	0.145	0.352	0.16	0.168	0.001	0.001	4	AA	AA	AA	CC	TT	GG	CC	AA	TT	CC	TT	TT	CC	AA	AA	AA	CC	TT	CC	TT	AA	GG	GG	TT	TT	GG	GG	AA	TT	TT	GG	AA	GG	TT	TT	TT
	DP143	ADYT02-505(OSA-1/STJ-5)	2.10548	1.0197	0	0.002	0.022	0.812	0.16	0	0.002	0.003	4	AA	AA	AA	CC	TT	GG	CC	AA	TT	CC	TT	TT	CC	AA	AA	AA	CC	TT	CC	TT	AA	GG	GG	TT	TT	GG	GG	AA	TT	TT	GG	AA	GG	TT	TT	TT
	DP134	BRACHOUA	1.8382	1.11427	0.001	0	0.001	0.294	0.437	0.066	0.108	0.093	5	AA	AA	AA	CC	TT	GG	CC	AA	TT	CC	TT	TT	CC	AA	AA	AA	CC	TT	CC	TT	AA	GG	GG	TT	TT	GG	GG	AA	TT	TT	GG	AA	GG	TT	TT	TT
	DP130	BICRE	1.16763	0.7633	0	0	0	0.408	0.591	0	0	0	5	AA	AA	AA	CC	TT	GG	CC	AA	TT	CC	TT	TT	CC	AA	AA	AA	CC	TT	CC	TT	AA	GG	GG	TT	TT	GG	GG	AA	TT	TT	GG	AA	GG	TT	TT	TT
	DP123	ARISLAHN-5	1.80487	0.55515	0.051	0.001	0.032	0.398	0.309	0.089	0.061	0.059	4	AA	AA	AA	CC	TT	GG	CC	AA	TT	CC	TT	TT	CC	AA	AA	AA	CC	TT	CC	TT	AA	GG	GG	TT	TT	GG	GG	AA	TT	TT	GG	AA	GG	TT	TT	TT
	DP121	AMEDAKUL-1	1.15247	0.56645	0	0	0.106	0.464	0.425	0	0.003	0	4	AA	AA	AA	CC	TT	GG	CC	AA	TT	CC	TT	TT	CC	AA	AA	AA	CC	TT	CC	TT	AA	GG	GG	TT	TT	GG	GG	AA	TT	TT	GG	AA	GG	TT	TT	TT
	DP120	ANGRE	1.5593	1.29577	0.002	0.004	0.168	0.284	0.001	0.192	0.111	0.239	4	AA	AA	AA	CC	TT	GG	CC	AA	TT	CC	TT	TT	CC	AA	AA	AA	CC	TT	CC	TT	AA	GG	GG	TT	TT	GG	GG	AA	TT	TT	GG	AA	GG	TT	TT	TT
	DP119	AINZEN-1	1.57847	0.555325	0	0	0.001	0.407	0.589	0	0.002	0.001	5	AA	AA	AA	CC	TT	GG	CC	AA	TT	CC	TT	TT	CC	AA	AA	AA	CC	TT	CC	TT	AA	GG	GG	TT	TT	GG	GG	AA	TT	TT	GG	AA	GG	TT	TT	TT
	DP116	WESTBRED881	1.23987	1.22012	0	0	0.002	0	0.001	0.316	0.001	0.68	8	AA	AA	AA	CC	TT	GG	CC	AA	TT	CC	TT	TT	CC	AA	AA	AA	CC	TT	CC	TT	AA	GG	GG	TT	TT	GG	GG	AA	TT	TT	GG	AA	GG	TT	TT	TT
	DP111	SVEVO	1.48557	1.33363	0.014	0.002	0.503	0.017	0.342	0.021	0.079	0.021	3	AA	AA	AA	CC	TT	GG	CC	AA	TT	CC	TT	TT	CC	AA	AA	AA	CC	TT	CC	TT	AA	GG	GG	TT	TT	GG	GG	AA	TT	TT	GG	AA	GG	TT	TT	TT
	DP109	REVA	0.552367	0.26885	0	0.013	0.191	0.087	0.215	0.153	0.002	0.339	8	AA	AA	AA	CC	TT	GG	CC	AA	TT	CC	TT	TT	CC	AA	AA	AA	CC	TT	CC	TT	AA	GG	GG	TT	TT	GG	GG	AA	TT	TT	GG	AA	GG	TT	TT	TT
	DP104	MOHAWK	1.3593	0.599325	0.033	0.001	0.003	0.161	0.254	0.2	0.001	0.347	8	AA	AA	AA	CC	TT	GG	CC	AA	TT	CC	TT	TT	CC	AA	AA	AA	CC	TT	CC	TT	AA	GG	GG	TT	TT	GG	GG	AA	TT	TT	GG	AA	GG	TT	TT	TT
	DP103	MEXICALI75	1.15487	0.84575	0	0	0.002	0	0	0.456	0.306	0.235	6	AA	AA	AA	CC	TT	GG	CC	AA	TT	CC	TT	TT	CC	AA	AA	AA	CC	TT	CC	TT	AA	GG	GG	TT	TT	GG	GG	AA	TT	TT	GG	AA	GG	TT	TT	TT
	DP098	ITALO	2.1468	1.01192	0	0	0	0.85	0	0	0	0.15	4	AA	AA	AA	CC	TT	GG	CC	AA	TT	CC	TT	TT	CC	AA	AA	AA	CC	TT	CC	TT	AA	GG	GG	TT	TT	GG	GG	AA	TT	TT	GG	AA	GG	TT	TT	TT
	DP097	IRIDE	0.460267	0.62235	0	0	0	0	0.269	0.001	0.729	0	7	AA	AA	AA	CC	TT	GG	CC	AA	TT	CC	TT	TT	CC	AA	AA	AA	CC	TT	CC	TT	AA	GG	GG	TT	TT	GG	GG	AA	TT	TT	GG	AA	GG	TT	TT	TT
	DP093	FLAMINIO	1.7982	0.6761	0	0	0	0.25	0.25	0.5	0	0	6	AA	AA	AA	CC	TT	GG	CC	AA	TT	CC	TT	TT	CC	AA	AA	AA	CC	TT	CC	TT	AA	GG	GG	TT	TT	GG	GG	AA	TT	TT	GG	AA	GG	TT	TT	TT
	DP092	DUREX	2.05008	0.99735	0	0	0	0.05	0.1	0.5	0.05	0.3	6	AA	AA	AA	CC	TT	GG	CC	AA	TT	CC	TT	TT	CC	AA	AA	AA	CC	TT	CC	TT	AA	GG	GG	TT	TT	GG	GG	AA	TT	TT	GG	AA	GG	TT	TT	TT
	DP091	DUILIO	1.2443	0.669425	0	0	0	0	0.999	0	0	0	5	AA	AA	AA	CC	TT	GG	CC	AA	TT	CC	TT	TT	CC	AA	AA	AA	CC	TT	CC	TT	AA	GG	GG	TT	TT	GG	GG	AA	TT	TT	GG	AA	GG	TT	TT	TT
	DP090	DONPEDRO	0.4004	0.134325	0.032	0.003	0.243	0.134	0.466	0.057	0.065	0.001	5	AA	AA	AA	CC	TT	GG	CC	AA	TT	CC	TT	TT	CC	AA	AA	AA	CC	TT	CC	TT	AA	GG	GG	TT	TT	GG	GG	AA	TT	TT	GG	AA	GG	TT	TT	TT
	DP086	COLORADO	0.677633	0.7303	0	0	0.001	0.001	0.001	0.246	0	0.751	8	AA	AA	AA	CC	TT	GG	CC	AA	TT	CC	TT	TT	CC	AA	AA	AA	CC	TT	CC	TT	AA	GG	GG	TT	TT	GG	GG	AA	TT	TT	GG	AA	GG	TT	TT	TT
	DP077	APPIO	1.29373	0.590875	0	0.001	0.659	0.115	0.002	0.219	0.003	0.001	3	AA	AA	AA	CC	TT	GG	CC	AA	TT	CC	TT	TT	CC	AA	AA	AA	CC	TT	CC	TT	AA	GG	GG	TT	TT	GG	GG	AA	TT	TT	GG	AA	GG	TT	TT	TT
	DP076	ANTON	1.69953	0.573125	0	0	0.013	0.001	0.004	0.834	0.062	0.085	6	AA	AA	AA	CC	TT	GG	CC	AA	TT	CC	TT	TT	CC	AA	AA	AA	CC	TT	CC	TT	AA	GG	GG	TT	TT	GG	GG	AA	TT	TT	GG	AA	GG	TT	TT	TT
	DP072	QUAD//ERP/MAL/3/UNKN	1.18143	0.30055	0	0.211	0.204	0.15	0.365	0	0.069	0	5	AA	AA	AA	CC	TT	GG	CC	AA	TT	CC	TT	TT	CC	AA	AA	AA	CC	TT	CC	TT	AA	GG	GG	TT	TT	GG	GG	AA	TT	TT	GG	AA	GG	TT	TT	TT
	DP071	OMRABI5	1.76597	0.577925	0	0.999	0	0	0	0	0	0	2	AA	AA	AA	CC	TT	GG	CC	AA	TT	CC	TT	TT	CC	AA	AA	AA	CC	TT	CC	TT	AA	GG	GG	TT	TT	GG	GG	AA	TT	TT	GG	AA	GG	TT	TT	TT
	DP069	OMBAR	1.3604	0.4327	0	0.354	0.001	0.267	0.292	0	0.08	0.005	2	AA	AA	AA	CC	TT	GG	CC	AA	TT	CC	TT	TT	CC	AA	AA	AA	CC	TT	CC	TT	AA	GG	GG	TT	TT	GG	GG	AA	TT	TT	GG	AA	GG	TT	TT	TT
	DP068	MOULSABIL2	0.9693	0.70615	0.006	0.001	0.096	0.641	0.219	0	0.001	0.036	4	AA	AA	AA	CC	TT	GG	CC	AA	TT	CC	TT	TT	CC	AA	AA	AA	CC	TT	CC	TT	AA	GG	GG	TT	TT	GG	GG	AA	TT	TT	GG	AA	GG	TT	TT	TT
	DP064	KARIM	0.9429	0.59135	0	0	0	0	0.999	0	0	0	5	AA	AA	AA	CC	TT	GG	CC	AA	TT	CC	TT	TT	CC	AA	AA	AA	CC	TT	CC	TT	AA	GG	GG	TT	TT	GG	GG	AA	TT	TT	GG	AA	GG	TT	TT	TT
	DP062	CHABA/DERAA	0.173467	1.00115	0	0.001	0.145	0.395	0.376	0	0.002	0.081	4	AA	AA	AA	CC	TT	GG	CC	AA	TT	CC	TT	TT	CC	AA	AA	AA	CC	TT	CC	TT	AA	GG	GG	TT	TT	GG	GG	AA	TT	TT	GG	AA	GG	TT	TT	TT
	DP059	YASMINE	0.425478	0.80855	0	0	0	0	0.999	0	0	0	5	AA	AA	AA	CC	TT	GG	CC	AA	TT	CC	TT	TT	CC	AA	AA	AA	CC	TT	CC	TT	AA	GG	GG	TT	TT	GG	GG	AA	TT	TT	GG	AA	GG	TT	TT	TT
	DP057	TAREK	1.56597	0.5484	0	0.061	0.147	0.374	0.189	0	0.081	0.146	4	AA	AA	AA	CC	TT	GG	CC	AA	TT	CC	TT	TT	CC	AA	AA	AA	CC	TT	CC	TT	AA	GG	GG	TT	TT	GG	GG	AA	TT	TT	GG	AA	GG	TT	TT	TT
	DP056	OURGH	1.0665	0.89275	0	0	0	0	0.999	0	0	0	5	AA	AA	AA	CC	TT	GG	CC	AA	TT	CC	TT	TT	CC	AA	AA	AA	CC	TT	CC	TT	AA	GG	GG	TT	TT	GG	GG	AA	TT	TT	GG	AA	GG	TT	TT	TT
	DP051	ANOUAR	0.905478	0.2163	0	0	0	0	0.999	0	0	0	5	AA	AA	AA	CC	TT	GG	CC	AA	TT	CC	TT	TT	CC	AA	AA	AA	CC	TT	CC	TT	AA	GG	GG	TT	TT	GG	GG	AA	TT	TT	GG	AA	GG	TT	TT	TT
	DP047	1805	1.1068	0.364675	0.095	0.129	0.138	0.085	0.552	0	0.001	0	5	AA	AA	AA	CC	TT	GG	CC	AA	TT	CC	TT	TT	CC	AA	AA	AA	CC	TT	CC	TT	AA	GG	GG	TT	TT	GG	GG	AA	TT	TT	GG	AA	GG	TT	TT	TT
	DP045	SULA	0.4268	-0.091	0	0	0	0	0.256	0	0.743	0	7	AA	AA	AA	CC	TT	GG	CC	AA	TT	CC	TT	TT	CC	AA	AA	AA	CC	TT	CC	TT	AA	GG	GG	TT	TT	GG	GG	AA	TT	TT	GG	AA	GG	TT	TT	TT
	DP044	SENADUR	1.1768	0.696225	0	0.002	0.186	0.002	0.01	0.321	0.12	0.359	8	AA	AA	AA	CC	TT	GG	CC	AA	TT	CC	TT	TT	CC	AA	AA	AA	CC	TT	CC	TT	AA	GG	GG	TT	TT	GG	GG	AA	TT	TT	GG	AA	GG	TT	TT	TT
	DP038	CANYON	0.946533	1.22107	0	0.002	0.296	0.001	0.483	0.031	0.045	0.142	5	AA	AA	AA	CC	TT	GG	CC	AA	TT	CC	TT	TT	CC	AA	AA	AA	CC	TT	CC	TT	AA	GG	GG	TT	TT	GG	GG	AA	TT	TT	GG	AA	GG	TT	TT	TT
	DP036	BOMBASI	0.232633	0.9206	0	0	0	0	0.234	0	0.765	0	7	AA	AA	AA	CC	TT	GG	CC	AA	TT	CC	TT	TT	CC	AA	AA	AA	CC	TT	CC	TT	AA	GG	GG	TT	TT	GG	GG	AA	TT	TT	GG	AA	GG	TT	TT	TT
	DP033	BOLENGA	1.01417	0.528075	0.106	0.006	0.222	0.212	0.04	0.1	0.001	0.312	8	AA	AA	AA	CC	TT	GG	CC	AA	TT	CC	TT	TT	CC	AA	AA	AA	CC	TT	CC	TT	AA	GG	GG	TT	TT	GG	GG	AA	TT	TT	GG	AA	GG	TT	TT	TT
	DP021	CIMMYT-136(FOCHA_1/5*ALAS)	0.457333	0.512925	0	0	0	0	0.256	0	0.743	0	7	AA	AA	AA	CC	TT	GG	CC	AA	TT	CC	TT	TT	CC	AA	AA	AA	CC	TT	CC	TT	AA	GG	GG	TT	TT	GG	GG	AA	TT	TT	GG	AA	GG	TT	TT	TT
	DP020	CIMMYT-108(ACUATICO/YAZI_1)	1.46597	0.603925	0	0	0.001	0.038	0.221	0	0.738	0.001	7	AA	AA	AA	CC	TT	GG	CC	AA	TT	CC	TT	TT	CC	AA	AA	AA	CC	TT	CC	TT	AA	GG	GG	TT	TT	GG	GG	AA	TT	TT	GG	AA	GG	TT	TT	TT
	DP016	CIMMYT67-PLATA16	0.745967	0.259725	0	0	0	0	0.284	0	0.715	0	7	AA	AA	AA	CC	TT	GG	CC	AA	TT	CC	TT	TT	CC	AA	AA	AA	CC	TT	CC	TT	AA	GG	GG	TT	TT	GG	GG	AA	TT	TT	GG	AA	GG	TT	TT	TT
	DP012	CIMMYT-36(CMH82A.1062/3/GG0VZ394//SBA81/PLC/4/AAZ…)	0.450667	0.627675	0.152	0.006	0.232	0.039	0.15	0.017	0.002	0.4	8	AA	AA	AA	CC	TT	GG	CC	AA	TT	CC	TT	TT	CC	AA	AA	AA	CC	TT	CC	TT	AA	GG	GG	TT	TT	GG	GG	AA	TT	TT	GG	AA	GG	TT	TT	TT
	DP010	TORREBIANCA	1.69373	0.483675	0	0	0.378	0.001	0.001	0.62	0	0	6	AA	AA	AA	CC	TT	GG	CC	AA	TT	CC	TT	TT	CC	AA	AA	AA	CC	TT	CC	TT	AA	GG	GG	TT	TT	GG	GG	AA	TT	TT	GG	AA	GG	TT	TT	TT
	DP009	QUADRATO	1.45213	0.96555	0	0.001	0.314	0.001	0.001	0.683	0.001	0	6	AA	AA	AA	CC	TT	GG	CC	AA	TT	CC	TT	TT	CC	AA	AA	AA	CC	TT	CC	TT	AA	GG	GG	TT	TT	GG	GG	AA	TT	TT	GG	AA	GG	TT	TT	TT
	DP005	MERIDIANO	0.790967	0.46675	0.061	0.054	0.034	0	0.57	0.233	0.047	0.001	5	AA	AA	AA	CC	TT	GG	CC	AA	TT	CC	TT	TT	CC	AA	AA	AA	CC	TT	CC	TT	AA	GG	GG	TT	TT	GG	GG	AA	TT	TT	GG	AA	GG	TT	TT	TT
	DP008	PIETRAFITTA	1.09373	0.12455	0	0	0	0	0.398	0.601	0	0	6	AA	AA	AA	CC	TT	GG	CC	AA	TT	CC	TT	TT	CC	AA	AA	AA	CC	TT	CC	TT	AA	GG	GG	TT	TT	GG	GG	AA	TT	TT	GG	AA	GG	TT	TT	TT
	DP117	WESTBREDTURBO	0.8993	0.689375	0.082	0.005	0.011	0.104	0.512	0.045	0.012	0.23	5	AA	AA	AA	CC	TT	GG	CC	AA	TT	CC	TT	TT	CC	AA	AA	AA	CC	TT	CC	TT	AA	GG	GG	TT	TT	GG	GG	AA	TT	TT	GG	AA	GG	TT	TT	TT
	DP183	TENSIFT-1	1.50487	0.4164	0.009	0.034	0.019	0.255	0.632	0.036	0.001	0.015	5	AA	AA	AA	CC	TT	GG	CC	AA	TT	CC	TT	TT	CC	AA	AA	AA	CC	TT	CC	TT	AA	GG	GG	TT	TT	GG	GG	AA	TT	TT	GG	AA	GG	TT	TT	TT
	DP139	GEROMTEL-1	1.4629	1.03283	0.004	0.05	0.003	0.674	0.133	0.003	0.116	0.017	4	AA	AA	AA	CC	TT	GG	CC	AA	TT	CC	TT	TT	CC	AA	AA	AA	CC	TT	CC	TT	AA	GG	GG	TT	TT	GG	GG	AA	TT	TT	GG	AA	GG	TT	TT	TT
	DP187	YOUNES-1	0.4877	0.55625	0	0.841	0.005	0	0.15	0	0.003	0	2	AA	AA	AA	CC	TT	GG	CC	AA	TT	CC	TT	TT	CC	AA	AA	AA	CC	TT	CC	TT	AA	GG	GG	TT	TT	GG	GG	AA	TT	TT	GG	AA	GG	TT	TT	TT
	DP180	SEBATEL-1	1.82133	0.4597	0.022	0.13	0.273	0.378	0.093	0.001	0.1	0.005	4	AA	AA	AA	CC	TT	GG	CC	AA	TT	CC	TT	TT	CC	AA	AA	AA	CC	TT	CC	TT	AA	GG	GG	TT	TT	GG	GG	AA	TT	TT	GG	AA	GG	TT	TT	TT
	DP162	MRB17	1.66048	0.5699	0	0.999	0	0	0	0	0	0	2	AA	AA	AA	CC	TT	GG	CC	AA	TT	CC	TT	TT	CC	AA	AA	AA	CC	TT	CC	TT	AA	GG	GG	TT	TT	GG	GG	AA	TT	TT	GG	AA	GG	TT	TT	TT
	DP160	MASSARA-1	1.60153	0.5445	0	0.999	0	0	0	0	0	0	2	AA	AA	AA	CC	TT	GG	CC	AA	TT	CC	TT	TT	CC	AA	AA	AA	CC	TT	CC	TT	AA	GG	GG	TT	TT	GG	GG	AA	TT	TT	GG	AA	GG	TT	TT	TT
	DP070	OMRABI3	1.50548	0.9256	0	0.999	0	0	0	0	0	0	2	AA	AA	AA	CC	TT	GG	CC	AA	TT	CC	TT	TT	CC	AA	AA	AA	CC	TT	CC	TT	AA	GG	GG	TT	TT	GG	GG	AA	TT	TT	GG	AA	GG	TT	TT	TT
	DP058	TOMOUH	1.40883	0.68305	0	0.999	0	0	0	0	0	0	2	AA	AA	AA	CC	TT	GG	CC	AA	TT	CC	TT	TT	CC	AA	AA	AA	CC	TT	CC	TT	AA	GG	GG	TT	TT	GG	GG	AA	TT	TT	GG	AA	GG	TT	TT	TT
	DP060	AW12/BIT	1.29597	0.795525	0.163	0.835	0.001	0	0	0	0	0	2	AA	AA	AA	CC	TT	GG	CC	AA	TT	CC	TT	TT	CC	AA	AA	AA	CC	TT	CC	TT	AA	GG	GG	TT	TT	GG	GG	AA	TT	TT	GG	AA	GG	TT	TT	TT
	DP148	ICARDA125(Blk2//134xS-69-186/368-1/3/Mrb5/4/Albit3)	1.63377	0.35135	0.126	0.595	0.132	0.001	0.145	0.001	0	0.001	2	AA	AA	AA	CC	TT	GG	CC	AA	TT	CC	TT	TT	CC	AA	AA	AA	CC	TT	CC	TT	AA	GG	GG	TT	TT	GG	GG	AA	TT	TT	GG	AA	GG	TT	TT	TT
	DP184	TERBOL97-3	1.08533	1.18663	0.007	0.062	0.041	0.263	0.434	0.001	0.192	0.001	5	AA	AA	AA	CC	TT	GG	CC	AA	TT	CC	TT	TT	CC	AA	AA	AA	CC	TT	CC	TT	AA	GG	GG	TT	TT	GG	GG	AA	TT	TT	GG	AA	GG	TT	TT	TT
	DP001	BRADANO	1.11438	0.75305	0.191	0.001	0.001	0.001	0	0.658	0.002	0.147	6	GG	AA	GG	CC	CC	GG	TT	GG	CC	AA	GG	CC	TT	GG	GG	GG	AA	AA	AA	TT	AA	GG	TT	TT	TT	TT	TT	GG	TT	TT	AA	GG	GG	TT	TT	TT
	DP105	OFANTO	2.7143	1.21008	0.359	0	0	0	0	0.64	0	0	6	GG	AA	GG	CC	CC	GG	TT	GG	CC	AA	GG	CC	TT	GG	GG	GG	AA	AA	AA	TT	AA	GG	TT	TT	TT	TT	TT	GG	TT	TT	AA	GG	GG	TT	TT	TT
	DP094	FORTORE	2.14387	1.26045	0.25	0.05	0	0	0	0.7	0	0	6	GG	GG	AA	CC	TT	GG	CC	AA	TT	CC	TT	TT	CC	GG	GG	GG	AA	AA	AA	TT	AA	GG	TT	TT	TT	TT	TT	GG	TT	TT	AA	GG	GG	TT	TT	TT
	DP246	RusselloSG7	-0.243802	0.48965	0.639	0	0.09	0.15	0	0.118	0.001	0.002	1	GG	GG	AA	CC	TT	GG	CC	AA	TT	CC	TT	TT	CC	GG	GG	GG	AA	AA	AA	TT	AA	GG	TT	TT	TT	TT	TT	GG	TT	TT	AA	GG	GG	TT	TT	TT
	DP096	GRAZIA	3.69373	0.9962	0	0	0	0	0	0.7	0	0.3	6	GG	GG	AA	CC	TT	GG	CC	AA	TT	CC	TT	TT	CC	GG	GG	GG	AA	AA	AA	TT	AA	GG	TT	TT	TT	TT	TT	GG	TT	TT	AA	GG	GG	TT	CC	TT
	DP003	CLAUDIO	3.10797	1.17758	0	0	0.001	0	0.001	0.648	0.001	0.347	6	GG	GG	AA	CC	TT	GG	CC	AA	TT	CC	TT	TT	CC	GG	GG	GG	AA	AA	AA	TT	AA	GG	TT	TT	TT	TT	TT	GG	TT	TT	AA	GG	GG	TT	CC	TT
	DP025	CIMMYT-247(RASCON_37/2*TARRO_2)	4.26877	1.52622	0	0	0.084	0	0.001	0	0.914	0	7	GG	GG	AA	CC	TT	GG	CC	AA	TT	CC	TT	TT	CC	GG	GG	GG	AA	AA	AA	TT	AA	GG	TT	TT	TT	TT	TT	GG	TT	TT	AA	GG	GG	TT	CC	TT
	DP263	VANRRIKSE_6.2//1A-1D2+12-5/3*WB881	4.93692	1.69215	0.002	0.089	0.316	0.041	0.273	0.004	0.276	0.001	3	AA	AA	AA	CC	TT	GG	CC	AA	TT	CC	TT	TT	CC	GG	GG	GG	AA	AA	AA	TT	AA	GG	TT	TT	TT	TT	TT	GG	TT	TT	AA	GG	GG	TT	TT	TT
	DP201	Primadur	4.6237	1.12565	0.222	0	0.12	0.003	0.003	0.002	0.001	0.648	8	AA	AA	AA	CC	TT	GG	CC	AA	TT	CC	TT	TT	CC	GG	GG	GG	AA	AA	AA	TT	AA	GG	TT	TT	TT	TT	TT	GG	TT	TT	AA	GG	GG	TT	TT	TT
	DP022	CIMMYT-172(TOPDY_21/RASCON_33)	4.26718	1.21905	0	0	0.203	0.001	0.057	0	0.738	0	7	AA	AA	AA	CC	TT	GG	CC	AA	TT	CC	TT	TT	CC	GG	GG	GG	AA	AA	AA	TT	AA	GG	TT	TT	TT	TT	TT	GG	TT	TT	AA	GG	GG	TT	TT	TT
	DP182	TELSET-5	3.5382	1.16912	0.311	0.365	0.164	0.008	0.027	0.001	0.032	0.092	2	GG	GG	AA	CC	TT	GG	CC	AA	TT	CC	TT	TT	CC	GG	GG	GG	AA	AA	AA	TT	AA	GG	TT	TT	TT	TT	TT	GG	TT	TT	AA	GG	GG	TT	TT	TT
	DP208	Extradur	2.7937	1.15405	0.232	0.005	0.002	0	0.001	0.163	0.001	0.596	8	GG	GG	AA	CC	TT	GG	CC	AA	TT	CC	TT	TT	CC	GG	GG	GG	AA	AA	AA	TT	AA	GG	TT	TT	TT	TT	TT	GG	TT	TT	AA	GG	GG	TT	TT	TT
	DP241	Tacna	3.2937	1.615	0	0	0.006	0.001	0.078	0.481	0.071	0.362	6	GG	GG	AA	CC	TT	GG	CC	AA	TT	CC	TT	TT	CC	GG	GG	GG	AA	AA	AA	TT	AA	GG	TT	TT	TT	TT	TT	GG	TT	TT	AA	GG	GG	TT	TT	TT
	DP210	Grandur	3.4103	0.97585	0.279	0	0.118	0.005	0.002	0.169	0.001	0.426	8	GG	GG	AA	CC	TT	GG	CC	AA	TT	CC	TT	TT	CC	GG	GG	GG	AA	AA	AA	TT	AA	GG	TT	TT	TT	TT	TT	GG	TT	TT	AA	GG	GG	TT	TT	TT
	DP200	Orjaune	1.652	0.91125	0.227	0	0.004	0.044	0.001	0.108	0.014	0.602	8	GG	GG	AA	CC	TT	GG	CC	AA	TT	CC	TT	TT	CC	GG	GG	GG	AA	AA	AA	TT	AA	GG	TT	TT	TT	TT	TT	GG	TT	TT	AA	GG	GG	TT	TT	TT
	DP198	Excalibur	4.5687	1.15995	0	0	0	0	0	0.35	0.2	0.45	8	GG	GG	AA	CC	TT	GG	CC	AA	TT	CC	TT	TT	CC	GG	GG	GG	AA	AA	AA	TT	AA	GG	TT	TT	TT	TT	TT	GG	TT	TT	AA	GG	GG	TT	TT	TT
	DP197	Duriac	3.402	1.1275	0.07	0.012	0.004	0.027	0.003	0.531	0.004	0.349	6	GG	GG	AA	CC	TT	GG	CC	AA	TT	CC	TT	TT	CC	GG	GG	GG	AA	AA	AA	TT	AA	GG	TT	TT	TT	TT	TT	GG	TT	TT	AA	GG	GG	TT	TT	TT
	DP195	Arstar	4.277	1.27725	0.012	0	0.001	0.002	0	0.455	0	0.53	8	GG	GG	AA	CC	TT	GG	CC	AA	TT	CC	TT	TT	CC	GG	GG	GG	AA	AA	AA	TT	AA	GG	TT	TT	TT	TT	TT	GG	TT	TT	AA	GG	GG	TT	TT	TT
	DP114	VALNOVA	3.59927	1.3838	0	0	0	0	0	0.999	0	0	6	GG	GG	AA	CC	TT	GG	CC	AA	TT	CC	TT	TT	CC	GG	GG	GG	AA	AA	AA	TT	AA	GG	TT	TT	TT	TT	TT	GG	TT	TT	AA	GG	GG	TT	TT	TT
	DP107	PLINIO	2.063	1.01073	0.001	0	0.001	0.481	0	0.516	0	0	6	GG	GG	AA	CC	TT	GG	CC	AA	TT	CC	TT	TT	CC	GG	GG	GG	AA	AA	AA	TT	AA	GG	TT	TT	TT	TT	TT	GG	TT	TT	AA	GG	GG	TT	TT	TT
	DP106	PLATANI	1.74303	0.436775	0.458	0.125	0.002	0.001	0	0.405	0.009	0.001	1	GG	GG	AA	CC	TT	GG	CC	AA	TT	CC	TT	TT	CC	GG	GG	GG	AA	AA	AA	TT	AA	GG	TT	TT	TT	TT	TT	GG	TT	TT	AA	GG	GG	TT	TT	TT
	DP100	KRONOS	3.53	1.29202	0	0	0.012	0.001	0.2	0.424	0.045	0.318	6	GG	GG	AA	CC	TT	GG	CC	AA	TT	CC	TT	TT	CC	GG	GG	GG	AA	AA	AA	TT	AA	GG	TT	TT	TT	TT	TT	GG	TT	TT	AA	GG	GG	TT	TT	TT
	DP099	IXOS	1.7229	1.1212	0	0	0	0	0	0.75	0	0.25	6	GG	GG	AA	CC	TT	GG	CC	AA	TT	CC	TT	TT	CC	GG	GG	GG	AA	AA	AA	TT	AA	GG	TT	TT	TT	TT	TT	GG	TT	TT	AA	GG	GG	TT	TT	TT
	DP095	GARGANO	2.7501	1.34603	0.15	0	0	0	0	0.85	0	0	6	GG	GG	AA	CC	TT	GG	CC	AA	TT	CC	TT	TT	CC	GG	GG	GG	AA	AA	AA	TT	AA	GG	TT	TT	TT	TT	TT	GG	TT	TT	AA	GG	GG	TT	TT	TT
	DP002	CANNIZZO	2.71993	1.38035	0.345	0	0	0	0	0.654	0	0	6	GG	GG	AA	CC	TT	GG	CC	AA	TT	CC	TT	TT	CC	GG	GG	GG	AA	AA	AA	TT	AA	GG	TT	TT	TT	TT	TT	GG	TT	TT	AA	GG	GG	TT	TT	TT
	DP006	MONGIBELLO	2.50483	0.7161	0.342	0.001	0.003	0	0	0.653	0	0	6	GG	GG	AA	CC	TT	GG	CC	AA	TT	CC	TT	TT	CC	GG	GG	GG	AA	AA	AA	TT	AA	GG	TT	TT	TT	TT	TT	GG	TT	TT	AA	GG	GG	TT	TT	TT
	DP147	SEBOU	3.73883	1.36648	0	0.003	0.874	0.001	0.001	0.001	0.025	0.096	3	GG	GG	AA	CC	TT	GG	CC	AA	TT	CC	TT	TT	CC	GG	GG	GG	AA	AA	AA	TT	AA	GG	TT	TT	TT	TT	TT	GG	TT	TT	AA	GG	GG	TT	TT	TT
	DP040	DUROI	1.4022	0.90305	0.015	0.002	0.455	0.002	0.431	0	0.035	0.06	3	GG	GG	AA	CC	TT	GG	CC	AA	TT	CC	TT	TT	CC	GG	GG	GG	AA	AA	AA	TT	AA	GG	TT	TT	TT	TT	TT	GG	TT	TT	AA	GG	GG	TT	TT	TT
	DP034	BOLIDO	2.8193	0.708625	0.01	0.054	0.539	0.003	0.31	0.064	0.004	0.016	3	GG	GG	AA	CC	TT	GG	CC	AA	TT	CC	TT	TT	CC	GG	GG	GG	AA	AA	AA	TT	AA	GG	TT	TT	TT	TT	TT	GG	TT	TT	AA	GG	GG	TT	TT	TT
	DP027	CIMMYT266	2.77013	1.28432	0	0.002	0.174	0.134	0.243	0.001	0.446	0	7	GG	GG	AA	CC	TT	GG	CC	AA	TT	CC	TT	TT	CC	GG	GG	GG	AA	AA	AA	TT	AA	GG	TT	TT	TT	TT	TT	GG	TT	TT	AA	GG	GG	TT	TT	TT
	DP031	ASTIGI	3.754	1.21425	0	0	0.39	0	0.085	0	0.512	0.011	7	GG	GG	AA	CC	TT	GG	CC	AA	TT	CC	TT	TT	CC	GG	GG	GG	AA	AA	AA	TT	AA	GG	TT	TT	TT	TT	TT	GG	TT	TT	AA	GG	GG	TT	TT	TT
	DP032	BOABDIL	2.21597	0.7412	0	0.021	0.466	0.001	0.361	0.001	0.148	0.003	3	AA	GG	AA	CC	TT	GG	CC	AA	TT	CC	TT	TT	CC	GG	GG	GG	AA	AA	AA	TT	AA	GG	TT	TT	TT	TT	TT	GG	TT	TT	AA	GG	GG	TT	TT	TT
	DP136	CHAM-1	3.18597	1.5132	0	0.002	0.37	0.381	0.007	0	0.029	0.21	4	AA	AA	AA	CC	TT	GG	CC	AA	TT	CC	TT	TT	CC	GG	GG	GG	AA	AA	AA	TT	AA	GG	TT	TT	TT	TT	TT	GG	TT	TT	AA	GG	GG	TT	TT	TT
	DP013	CIMMYT-41(DUKEM/3/RUFF/FGO//YAV79)	1.27707	0.52285	0.002	0.018	0.41	0.082	0.277	0.001	0.073	0.138	3	GG	GG	AA	CC	TT	GG	CC	AA	TT	CC	TT	TT	CC	GG	GG	GG	AA	AA	AA	TT	AA	GG	TT	TT	TT	TT	TT	GG	TT	TT	AA	GG	GG	TT	TT	TT
	DP253	STOT//ALTAR84/ALD(JUPAREC2003)	4.10457	1.41142	0.001	0.004	0.158	0.002	0.166	0.001	0.668	0.001	7	AA	AA	AA	CC	TT	GG	CC	AA	TT	CC	TT	TT	CC	GG	GG	GG	AA	AA	AA	TT	AA	GG	TT	TT	TT	TT	TT	GG	TT	TT	AA	GG	GG	TT	TT	TT
	DP262	GEDIZ/FGO//GTA/3/SRN_1/4/TOTUS/5/ENTE/MEXI_2//HUI/3/YAV_1/GEDIZ/6/SOMBRA_20/7/STOT//ALTAR84/ALD	4.18697	0.6949	0	0.053	0.2	0	0.148	0	0.597	0.001	7	AA	AA	AA	CC	TT	GG	CC	AA	TT	CC	TT	TT	CC	GG	GG	GG	AA	AA	AA	TT	AA	GG	TT	TT	TT	TT	TT	GG	TT	TT	AA	GG	GG	TT	TT	TT
	DP101	LIRAB45	3.74043	1.574	0.184	0.054	0.052	0.313	0.001	0.214	0.001	0.182	4	GG	GG	AA	CC	TT	GG	CC	AA	TT	CC	TT	TT	CC	GG	GG	GG	AA	AA	AA	TT	AA	GG	TT	TT	TT	TT	TT	GG	TT	TT	AA	GG	GG	TT	TT	TT
	DP084	CAPPELLI	1.35917	0.586225	0.639	0	0.09	0.15	0	0.118	0.001	0.002	1	GG	GG	AA	CC	TT	GG	CC	AA	TT	CC	TT	TT	CC	GG	GG	GG	AA	AA	AA	TT	AA	GG	TT	TT	TT	TT	TT	GG	TT	TT	GG	AA	GG	TT	TT	TT
	DP088	CORTEZ	2.6878	1.43025	0.109	0.008	0.279	0.007	0.269	0.171	0.004	0.153	3	AA	AA	AA	CC	TT	GG	CC	AA	TT	CC	TT	TT	CC	GG	GG	GG	AA	AA	AA	TT	AA	GG	TT	TT	TT	TT	TT	AA	CC	CC	AA	GG	AA	CC	CC	CC
	DP128	AZEGHAR-2	3.06247	1.36305	0.001	0.248	0.284	0.25	0.132	0.014	0.07	0	3	AA	AA	AA	CC	TT	GG	CC	AA	TT	CC	TT	TT	CC	GG	GG	GG	AA	AA	AA	TT	AA	GG	TT	TT	TT	TT	TT	AA	CC	CC	AA	GG	AA	CC	CC	CC
	DP087	COLOSSEO	1.8215	0.79425	0.259	0	0.114	0.546	0	0.049	0.002	0.029	4	GG	GG	AA	CC	TT	GG	CC	AA	TT	CC	TT	TT	CC	GG	GG	GG	AA	AA	AA	TT	AA	GG	TT	TT	TT	TT	TT	AA	CC	CC	AA	GG	AA	CC	CC	CC
	DP074	STOJOCRI-3	2.0566	1.52252	0	0.001	0.631	0.175	0.013	0.162	0.017	0.001	3	GG	GG	AA	CC	TT	GG	CC	AA	TT	CC	TT	TT	CC	GG	GG	GG	AA	AA	AA	TT	AA	GG	TT	TT	TT	TT	TT	AA	CC	CC	AA	GG	AA	CC	CC	CC
	DP141	GIDARA-2	2.52597	1.31737	0	0.439	0.373	0.131	0.001	0.009	0.046	0.001	2	GG	GG	AA	CC	TT	GG	CC	AA	TT	CC	TT	TT	CC	GG	GG	GG	AA	AA	AA	TT	AA	GG	TT	TT	TT	TT	TT	AA	CC	CC	AA	GG	AA	CC	CC	CC
	DP188	YOUSEF-1	2.65503	1.25215	0.028	0.001	0.24	0.332	0.351	0.001	0.044	0.003	5	GG	GG	AA	CC	TT	GG	CC	AA	TT	CC	TT	TT	CC	GG	GG	GG	AA	AA	AA	TT	AA	GG	TT	TT	TT	TT	TT	AA	CC	CC	AA	GG	AA	CC	CC	CC
	DP065	H.MOUL(MOR)/CHABA88	2.65483	1.26945	0.065	0.019	0.307	0.328	0.272	0.004	0.004	0.001	5	GG	GG	AA	CC	TT	GG	CC	AA	TT	CC	TT	TT	CC	GG	GG	GG	AA	AA	AA	TT	AA	GG	TT	TT	TT	TT	TT	AA	CC	CC	AA	GG	AA	CC	CC	CC
	DP145	HEIDER	1.7375	1.33885	0	0.012	0.435	0.48	0.007	0	0.064	0.001	4	GG	GG	AA	CC	TT	GG	CC	AA	TT	CC	TT	TT	CC	GG	GG	GG	AA	AA	AA	TT	AA	GG	TT	TT	TT	TT	TT	AA	CC	CC	AA	GG	AA	CC	CC	CC
	DP163	MURLAGOST-1	2.19013	1.3137	0	0	0.283	0.514	0.144	0.001	0.057	0.001	4	GG	GG	AA	CC	TT	GG	CC	AA	TT	CC	TT	TT	CC	GG	GG	GG	AA	AA	AA	TT	AA	GG	TT	TT	TT	TT	TT	AA	CC	CC	AA	GG	AA	CC	CC	CC
	DP194	Ardente	2.1103	1.1547	0.362	0.051	0.275	0.145	0.002	0.001	0.046	0.118	1	GG	GG	AA	CC	TT	GG	CC	AA	TT	CC	TT	TT	CC	GG	GG	GG	AA	AA	AA	TT	AA	GG	TT	TT	TT	TT	TT	AA	CC	CC	AA	GG	AA	CC	CC	CC
	DP261	CNDO/PRIMADUR//HAI-OU_17/3/SNTURKMI83-84375/NIGRIS_5//TANTLO_1	3.58197	0.62835	0	0.001	0.214	0.053	0.426	0.003	0.285	0.018	5	GG	GG	AA	CC	TT	GG	CC	AA	TT	CC	TT	TT	CC	GG	GG	GG	AA	AA	AA	TT	AA	GG	TT	TT	TT	TT	TT	AA	CC	CC	AA	GG	AA	CC	CC	CC
	DP259	AJAIA_12/F3LOCAL(SEL.ETHIO.135.85)//PLATA_13/3/SOMAT_3/4/SOOTY_9/RASCON_37	3.82237	1.53252	0.001	0	0.26	0.002	0.345	0.004	0.372	0.016	7	GG	GG	AA	CC	TT	GG	CC	AA	TT	CC	TT	TT	CC	GG	GG	GG	AA	AA	AA	TT	AA	GG	TT	TT	TT	TT	TT	AA	CC	CC	AA	GG	AA	CC	CC	CC
	DP255	CHEN_1/TEZ/3/GUIL//CIT71/CII/4/SORA/PLATA_12/5/STOT//ALTAR84/ALD	4.20782	0.61455	0	0.005	0.122	0.036	0.177	0	0.659	0.001	7	GG	GG	AA	CC	TT	GG	CC	AA	TT	CC	TT	TT	CC	GG	GG	GG	AA	AA	AA	TT	AA	GG	TT	TT	TT	TT	TT	AA	CC	CC	AA	GG	AA	CC	CC	CC
	DP252	SOOTY_9/RASCON_37(ATILC2000)	4.41407	1.65102	0	0	0.323	0	0.204	0	0.47	0.001	7	GG	GG	AA	CC	TT	GG	CC	AA	TT	CC	TT	TT	CC	GG	GG	GG	AA	AA	AA	TT	AA	GG	TT	TT	TT	TT	TT	AA	CC	CC	AA	GG	AA	CC	CC	CC
	DP179	SAJUR	2.41873	1.288	0	0.001	0.175	0.231	0.097	0.099	0.308	0.089	7	GG	GG	AA	CC	TT	GG	CC	AA	TT	CC	TT	TT	CC	GG	GG	GG	AA	AA	AA	TT	AA	GG	TT	TT	TT	TT	TT	AA	CC	CC	AA	GG	AA	CC	CC	CC
	DP170	ORT-1	2.6768	1.39397	0	0.005	0.146	0.167	0.071	0.099	0.402	0.11	7	GG	GG	AA	CC	TT	GG	CC	AA	TT	CC	TT	TT	CC	GG	GG	GG	AA	AA	AA	TT	AA	GG	TT	TT	TT	TT	TT	AA	CC	CC	AA	GG	AA	CC	CC	CC
	DP158	MAAMOURI-1	3.5419	1.3325	0	0.001	0.2	0.326	0.344	0.001	0.128	0	5	GG	GG	AA	CC	TT	GG	CC	AA	TT	CC	TT	TT	CC	GG	GG	GG	AA	AA	AA	TT	AA	GG	TT	TT	TT	TT	TT	AA	CC	CC	AA	GG	AA	CC	CC	CC
	DP156	LAHN	2.95847	1.44928	0.017	0.001	0.065	0.129	0.53	0.001	0.258	0.001	5	GG	GG	AA	CC	TT	GG	CC	AA	TT	CC	TT	TT	CC	GG	GG	GG	AA	AA	AA	TT	AA	GG	TT	TT	TT	TT	TT	AA	CC	CC	AA	GG	AA	CC	CC	CC
	DP146	ICARDA121(Ouassel-1/4/Buc/Chrc//Prl/3/Pvn/5/Hel/3/Bit/Corm//Shwa)	2.50817	1.39803	0.162	0.006	0.136	0.512	0.041	0.005	0.108	0.03	4	GG	GG	AA	CC	TT	GG	CC	AA	TT	CC	TT	TT	CC	GG	GG	GG	AA	AA	AA	TT	AA	GG	TT	TT	TT	TT	TT	AA	CC	CC	AA	GG	AA	CC	CC	CC
	DP135	CHABHA88	2.6721	1.41548	0	0.001	0.117	0.217	0.576	0.002	0.086	0.001	5	GG	GG	AA	CC	TT	GG	CC	AA	TT	CC	TT	TT	CC	GG	GG	GG	AA	AA	AA	TT	AA	GG	TT	TT	TT	TT	TT	AA	CC	CC	AA	GG	AA	CC	CC	CC
	DP080	ARCOBALENO	3.4318	1.43613	0	0	0	0	0.269	0.001	0.729	0	7	GG	GG	AA	CC	TT	GG	CC	AA	TT	CC	TT	TT	CC	GG	GG	GG	AA	AA	AA	TT	AA	GG	TT	TT	TT	TT	TT	AA	CC	CC	AA	GG	AA	CC	CC	CC
	DP053	JAWHAR	2.92543	1.6853	0.001	0.001	0.001	0.159	0.472	0	0.364	0.001	5	GG	GG	AA	CC	TT	GG	CC	AA	TT	CC	TT	TT	CC	GG	GG	GG	AA	AA	AA	TT	AA	GG	TT	TT	TT	TT	TT	AA	CC	CC	AA	GG	AA	CC	CC	CC
	DP043	JABATO	2.29548	1.10005	0	0.019	0.125	0.007	0.001	0.204	0.644	0	7	GG	GG	AA	CC	TT	GG	CC	AA	TT	CC	TT	TT	CC	GG	GG	GG	AA	AA	AA	TT	AA	GG	TT	TT	TT	TT	TT	AA	CC	CC	AA	GG	AA	CC	CC	CC
	DP042	ILLORA	2.27597	1.28825	0	0.021	0.133	0.004	0.001	0.183	0.657	0	7	GG	GG	AA	CC	TT	GG	CC	AA	TT	CC	TT	TT	CC	GG	GG	GG	AA	AA	AA	TT	AA	GG	TT	TT	TT	TT	TT	AA	CC	CC	AA	GG	AA	CC	CC	CC
	DP041	GALLARETA	3.08597	1.36793	0	0	0	0	0	0	0.999	0	7	GG	GG	AA	CC	TT	GG	CC	AA	TT	CC	TT	TT	CC	GG	GG	GG	AA	AA	AA	TT	AA	GG	TT	TT	TT	TT	TT	AA	CC	CC	AA	GG	AA	CC	CC	CC
	DP035	BOLO	2.9806	1.20562	0.003	0.001	0.222	0.127	0.037	0.308	0.301	0	6	GG	GG	AA	CC	TT	GG	CC	AA	TT	CC	TT	TT	CC	GG	GG	GG	AA	AA	AA	TT	AA	GG	TT	TT	TT	TT	TT	AA	CC	CC	AA	GG	AA	CC	CC	CC
	DP026	CIMMYT-260(SOOTY_9/2*TARRO_1)	4.01548	1.04205	0	0.001	0.069	0	0.001	0.001	0.928	0	7	GG	GG	AA	CC	TT	GG	CC	AA	TT	CC	TT	TT	CC	GG	GG	GG	AA	AA	AA	TT	AA	GG	TT	TT	TT	TT	TT	AA	CC	CC	AA	GG	AA	CC	CC	CC
	DP024	CIMMYT-222(GS/CRA//SBA81/3/HO/MEXI_1/5/MEMO/6/2*…)	3.27153	1.44685	0	0	0.046	0.002	0	0	0.95	0.001	7	GG	GG	AA	CC	TT	GG	CC	AA	TT	CC	TT	TT	CC	GG	GG	GG	AA	AA	AA	TT	AA	GG	TT	TT	TT	TT	TT	AA	CC	CC	AA	GG	AA	CC	CC	CC
	DP023	CIMMYT-198(BUSHEN_4/TARRO_2//BUSHEN4)	3.06877	1.5093	0	0	0.22	0.001	0.002	0	0.776	0.002	7	GG	GG	AA	CC	TT	GG	CC	AA	TT	CC	TT	TT	CC	GG	GG	GG	AA	AA	AA	TT	AA	GG	TT	TT	TT	TT	TT	AA	CC	CC	AA	GG	AA	CC	CC	CC
	DP018	CIMMYT-78(ROK/FGO//STIL/3/BISU_1)	3.54097	1.46572	0	0	0.001	0	0.405	0.002	0.591	0	7	GG	GG	AA	CC	TT	GG	CC	AA	TT	CC	TT	TT	CC	GG	GG	GG	AA	AA	AA	TT	AA	GG	TT	TT	TT	TT	TT	AA	CC	CC	AA	GG	AA	CC	CC	CC
	DP015	CIMMYT-52(KULRENGI-BALIKCIL_8)	3.94127	1.4096	0	0	0	0	0	0	0.999	0	7	GG	GG	AA	CC	TT	GG	CC	AA	TT	CC	TT	TT	CC	GG	GG	GG	AA	AA	AA	TT	AA	GG	TT	TT	TT	TT	TT	AA	CC	CC	AA	GG	AA	CC	CC	CC
	DP011	CIMMYT-23(BISU_1/PATKA_3)	3.7415	1.17275	0	0.035	0.042	0.001	0.001	0	0.901	0.019	7	GG	GG	AA	CC	TT	GG	CC	AA	TT	CC	TT	TT	CC	GG	GG	GG	AA	AA	AA	TT	AA	GG	TT	TT	TT	TT	TT	AA	CC	CC	AA	GG	AA	CC	CC	CC
	DP014	CIMMYT-47AHI-OU1	3.12548	1.02355	0	0	0	0	0	0	0.999	0	7	GG	GG	AA	CC	TT	GG	CC	AA	TT	CC	TT	TT	CC	GG	GG	GG	AA	AA	AA	TT	AA	GG	TT	TT	TT	TT	TT	AA	CC	CC	AA	GG	AA	CC	CC	CC
	DP258	HESSIAN-F_2/3/STOT//ALTAR84/ALD	4.40987	1.3828	0	0.001	0.077	0.002	0.038	0.001	0.879	0.002	7	AA	AA	AA	CC	TT	GG	CC	AA	TT	CC	TT	TT	CC	GG	GG	GG	AA	AA	AA	TT	AA	GG	TT	TT	TT	TT	TT	AA	CC	CC	AA	GG	AA	CC	CC	CC
	DP260	USDA595/3/D67.3/RABI//CRA/4/ALO/5/HUI/YAV_1/6/ARDENTE/7/HUI/YAV79/8/POD_9	2.07237	1.17875	0.003	0.001	0.254	0.001	0.443	0.005	0.292	0.001	5	AA	AA	AA	CC	TT	GG	CC	AA	TT	CC	TT	TT	CC	GG	GG	GG	AA	AA	AA	TT	AA	GG	TT	TT	TT	TT	TT	AA	CC	CC	AA	GG	AA	CC	CC	CC
	DP265	PLATA_10/6/MQUE/4/USDA573//QFN/AA_7/3/ALBA-D/5/AVO/HUI/7/PLATA_13/8/THKNEE_11/9/CHEN/ALTAR84/3/HUI/POC//BUB/RUFO/4/FNFOOT	3.23697	1.4427	0.001	0	0.262	0.002	0.327	0.002	0.39	0.015	7	AA	AA	AA	CC	TT	GG	CC	AA	TT	CC	TT	TT	CC	GG	GG	GG	AA	AA	AA	TT	AA	GG	TT	TT	TT	TT	TT	AA	CC	CC	AA	GG	AA	CC	CC	CC
	DP082	BRONTE	3.01727	1.2795	0.141	0	0.001	0.174	0.622	0.061	0	0	5	GG	GG	AA	CC	TT	GG	CC	AA	TT	CC	TT	TT	CC	GG	GG	GG	AA	AA	AA	TT	AA	GG	TT	TT	TT	TT	TT	AA	CC	CC	AA	GG	AA	CC	CC	CC
	DP113	VALBELICE	2.83393	1.28655	0.795	0.002	0.199	0.001	0.001	0	0.001	0.001	1	GG	GG	AA	CC	TT	GG	CC	AA	TT	CC	TT	TT	CC	GG	GG	GG	AA	AA	AA	TT	AA	GG	TT	TT	TT	TT	TT	AA	CC	CC	AA	GG	AA	CC	CC	CC
	DP227	Belzer	4.1016	1.2605	0.047	0	0.036	0.001	0	0.018	0.001	0.897	8	GG	GG	AA	CC	TT	GG	CC	AA	TT	CC	TT	TT	CC	GG	GG	GG	AA	AA	AA	TT	AA	GG	TT	TT	TT	TT	TT	AA	CC	CC	AA	GG	AA	CC	CC	CC
	DP191	Agridur	3.1937	1.3045	0	0	0.001	0.232	0.231	0.022	0.025	0.488	8	GG	GG	AA	CC	TT	GG	CC	AA	TT	CC	TT	TT	CC	GG	GG	GG	AA	AA	AA	TT	AA	GG	TT	TT	TT	TT	TT	AA	CC	CC	AA	GG	AA	CC	CC	CC
	DP190	Acalou	3.2103	1.24455	0.069	0.001	0.229	0.353	0.096	0.186	0.002	0.065	4	GG	GG	AA	CC	TT	GG	CC	AA	TT	CC	TT	TT	CC	GG	GG	GG	AA	AA	AA	TT	AA	GG	TT	TT	TT	TT	NN	AA	CC	CC	AA	GG	AA	CC	CC	CC
	DP127	RADIOSO	2.50347	1.1515	0.333	0	0.107	0.556	0	0.002	0	0.001	4	GG	GG	AA	CC	TT	GG	CC	AA	TT	CC	TT	TT	CC	GG	GG	GG	AA	AA	AA	TT	AA	GG	TT	TT	TT	TT	TT	AA	CC	CC	AA	GG	AA	CC	CC	CC
	DP125	AUS-1	3.43597	1.41615	0	0	0.222	0.418	0.35	0.006	0.002	0.001	4	GG	GG	AA	CC	TT	GG	CC	AA	TT	CC	TT	TT	CC	GG	GG	GG	AA	AA	AA	TT	AA	GG	TT	TT	TT	TT	TT	AA	CC	CC	AA	GG	AA	CC	CC	CC
	DP115	VARANO	2.94838	0.9094	0.109	0.002	0.001	0.23	0	0.657	0	0	6	GG	GG	AA	CC	TT	GG	CC	AA	TT	CC	TT	TT	CC	GG	GG	GG	AA	AA	AA	TT	AA	GG	TT	TT	TT	TT	TT	AA	CC	CC	AA	GG	AA	CC	CC	CC
	DP110	ROQUENO	3.76377	1.2778	0	0.002	0.996	0	0	0	0	0.001	3	GG	GG	AA	CC	TT	GG	CC	AA	TT	CC	TT	TT	CC	GG	GG	GG	AA	AA	AA	TT	AA	GG	TT	TT	TT	TT	TT	AA	CC	CC	AA	GG	AA	CC	CC	CC
	DP108	PRODURA	2.59847	1.3653	0.005	0.02	0.365	0.575	0.013	0.004	0.001	0.016	4	GG	GG	AA	CC	TT	GG	CC	AA	TT	CC	TT	TT	CC	GG	GG	GG	AA	AA	AA	TT	AA	GG	TT	TT	TT	TT	TT	AA	CC	CC	AA	GG	AA	CC	CC	CC
	DP089	CRESO	2.6122	1.06245	0.001	0	0.001	0.952	0	0.046	0	0	4	GG	GG	AA	CC	TT	GG	CC	AA	TT	CC	TT	TT	CC	GG	GG	GG	AA	AA	AA	TT	AA	GG	TT	TT	TT	TT	TT	AA	CC	CC	AA	GG	AA	CC	CC	CC
	DP073	SEBAH	3.0718	1.41987	0.002	0.027	0.419	0.526	0.007	0.018	0.001	0.001	4	GG	GG	AA	CC	TT	GG	CC	AA	TT	CC	TT	TT	CC	GG	GG	GG	AA	AA	AA	TT	AA	GG	TT	TT	TT	TT	TT	AA	CC	CC	AA	GG	AA	CC	CC	CC
	DP067	LAGOST3	1.5699	1.44455	0.048	0.001	0.295	0.001	0.301	0.113	0.238	0.003	5	GG	GG	AA	CC	TT	GG	CC	AA	TT	CC	TT	TT	CC	GG	GG	GG	AA	AA	AA	TT	AA	GG	TT	TT	TT	TT	TT	AA	CC	CC	AA	GG	AA	CC	CC	CC
	DP039	DURCAL	2.4201	1.44165	0	0.032	0.634	0.002	0.295	0	0.031	0.006	3	GG	GG	AA	CC	TT	GG	CC	AA	TT	CC	TT	TT	CC	GG	GG	GG	AA	AA	AA	TT	AA	GG	TT	TT	TT	TT	TT	AA	CC	CC	AA	GG	AA	CC	CC	CC
	DP030	ARTENA	3.99763	1.43603	0	0.001	0.997	0	0	0	0	0	3	GG	GG	AA	CC	TT	GG	CC	AA	TT	CC	TT	TT	CC	GG	GG	GG	AA	AA	AA	TT	AA	GG	TT	TT	TT	TT	TT	AA	CC	CC	AA	GG	AA	CC	CC	CC
	DP004	LESINA	1.8793	0.884	0.316	0.007	0.003	0.255	0.003	0.415	0	0	6	GG	GG	AA	CC	TT	GG	CC	AA	TT	CC	TT	TT	CC	GG	GG	GG	AA	AA	AA	TT	AA	GG	TT	TT	TT	TT	TT	AA	CC	CC	AA	GG	AA	CC	CC	CC
	DP028	ALDEANO	2.94483	1.18857	0.19	0	0.378	0.001	0.119	0.002	0.001	0.309	3	GG	GG	AA	CC	TT	GG	CC	AA	TT	CC	TT	TT	CC	GG	GG	GG	AA	AA	AA	TT	AA	GG	TT	TT	TT	TT	TT	AA	CC	CC	AA	GG	AA	CC	CC	CC
	DP193	Arcalis	3.0687	1.3026	0	0	0	0.6	0	0	0	0.4	4	AA	AA	AA	CC	TT	GG	CC	AA	TT	CC	TT	TT	CC	GG	GG	GG	AA	AA	AA	TT	AA	GG	TT	TT	TT	TT	TT	AA	CC	CC	AA	GG	AA	CC	CC	CC
	DP177	RAZZAK(TUN)	3.02347	1.32373	0	0.122	0.159	0.028	0.6	0	0.026	0.065	5	AA	AA	AA	CC	TT	GG	CC	AA	TT	CC	TT	TT	CC	GG	GG	GG	AA	AA	AA	TT	AA	GG	TT	TT	TT	TT	TT	AA	CC	CC	AA	GG	AA	CC	CC	CC
	DP102	MESSAPIA	3.10763	1.31543	0	0	0.998	0	0	0	0	0	3	AA	AA	AA	CC	TT	GG	CC	AA	TT	CC	TT	TT	CC	GG	GG	GG	AA	AA	AA	TT	AA	GG	TT	TT	TT	TT	TT	AA	CC	CC	AA	GG	AA	CC	CC	CC
	DP055	MARZAK	3.31763	1.67728	0	0	0.997	0	0	0.001	0	0	3	AA	AA	AA	CC	TT	GG	CC	AA	TT	CC	TT	TT	CC	GG	GG	GG	AA	AA	AA	TT	AA	GG	TT	TT	TT	TT	TT	AA	CC	CC	AA	GG	AA	CC	CC	CC
	DP052	ISLY	2.19548	1.1291	0	0	0.998	0	0	0	0	0	3	AA	AA	AA	CC	TT	GG	CC	AA	TT	CC	TT	TT	CC	GG	GG	GG	AA	AA	AA	TT	AA	GG	TT	TT	TT	TT	TT	AA	CC	CC	AA	GG	AA	CC	CC	CC
	DP046	MOROCCO_1804	2.72548	1.2543	0.001	0	0.764	0.228	0.006	0.001	0	0.001	3	AA	AA	AA	CC	TT	GG	CC	AA	TT	CC	TT	TT	CC	GG	GG	GG	AA	AA	AA	TT	AA	GG	TT	TT	TT	TT	TT	AA	CC	CC	AA	GG	AA	CC	CC	CC
	DP048	MOROCCO_1807	2.19067	1.25812	0.001	0	0.788	0.203	0.007	0.001	0	0.001	3	AA	AA	AA	CC	TT	GG	CC	AA	TT	CC	TT	TT	CC	GG	GG	GG	AA	AA	AA	TT	AA	GG	TT	TT	TT	TT	TT	AA	CC	CC	AA	GG	AA	CC	CC	CC
	DP079	ARCANGELO	1.4977	0.64115	0.46	0	0.001	0.445	0	0.093	0	0	1	GG	GG	AA	CC	TT	GG	CC	AA	TT	CC	TT	TT	CC	GG	GG	GG	AA	AA	AA	TT	AA	GG	TT	TT	TT	TT	TT	AA	CC	CC	AA	GG	AA	CC	CC	CC
	DP085	CICCIO	2.70263	1.53525	0.561	0.002	0	0	0	0.435	0	0	1	GG	GG	AA	CC	TT	GG	CC	AA	TT	CC	TT	TT	CC	GG	GG	GG	AA	AA	AA	TT	AA	GG	TT	TT	TT	TT	TT	AA	CC	CC	AA	GG	AA	CC	CC	CC
	DP112	TRINAKRIA	2.14097	0.78345	0.831	0.001	0.166	0	0	0.001	0	0	1	GG	GG	GG	CC	CC	GG	TT	GG	CC	AA	GG	CC	TT	GG	GG	GG	AA	AA	AA	TT	AA	GG	TT	TT	TT	TT	TT	AA	CC	CC	AA	GG	AA	CC	CC	CC
	DP078	APPULO	2.17703	0.85185	0.999	0	0	0	0	0	0	0	1	GG	GG	GG	CC	CC	GG	TT	GG	CC	AA	GG	CC	TT	GG	GG	GG	AA	AA	AA	TT	AA	GG	TT	TT	TT	TT	TT	AA	CC	CC	AA	GG	AA	CC	CC	CC
	DP083	CAPEITI8	1.56807	1.0576	0.998	0.001	0	0	0	0	0	0	1	GG	GG	GG	CC	CC	GG	TT	GG	CC	AA	GG	CC	TT	GG	GG	GG	AA	AA	AA	TT	AA	GG	TT	TT	TT	TT	TT	AA	CC	CC	AA	GG	AA	CC	CC	CC
	DP131	BICREDERAA-1	2.8055	0.87025	0.063	0.003	0.272	0.273	0.296	0.001	0.031	0.061	5	GG	GG	GG	TT	CC	AA	TT	GG	CC	AA	GG	CC	TT	GG	GG	GG	AA	NN	CC	CC	GG	AA	TT	CC	CC	GG	GG	AA	CC	CC	AA	GG	GG	CC	CC	CC
	DP029	ARIESOL	3.07947	1.63532	0	0.007	0.469	0.002	0.004	0.002	0.049	0.467	3	GG	GG	GG	TT	CC	AA	TT	GG	CC	AA	GG	CC	TT	GG	GG	GG	AA	TT	CC	CC	GG	AA	TT	CC	CC	GG	GG	AA	CC	CC	AA	GG	GG	CC	CC	CC
	DP149	ICARDA78(Aric31708.70/3/Bo//C.deChile/Br/4/Cit/Gta)	2.88263	1.40482	0	0.001	0.657	0.001	0.003	0.001	0.095	0.242	3	GG	GG	GG	TT	CC	AA	TT	GG	CC	AA	GG	CC	TT	GG	GG	GG	AA	AA	CC	CC	GG	AA	TT	CC	CC	GG	GG	AA	CC	CC	AA	GG	GG	CC	CC	CC
	DP144	HAURANI	3.1504	1.3734	0.654	0.011	0.002	0	0	0	0.008	0.325	1	GG	GG	GG	TT	CC	GG	TT	GG	CC	CC	GG	TT	CC	GG	GG	AA	AA	TT	CC	TT	AA	AA	TT	TT	TT	GG	GG	AA	CC	CC	AA	GG	GG	TT	TT	TT
	DP178	SAADA3/DDS//MTL1	2.5593	1.57393	0.2	0.001	0.18	0.259	0.006	0.07	0.159	0.125	4	GG	GG	GG	TT	CC	AA	TT	GG	CC	CC	GG	TT	CC	GG	GG	AA	AA	TT	CC	TT	AA	GG	TT	TT	TT	GG	TT	AA	CC	NN	AA	GG	GG	CC	CC	CC
	DP247	Saragollalandrace	0.360298	1.03015	0.639	0	0.09	0.15	0	0.118	0.001	0.002	1	GG	GG	AA	CC	TT	GG	CC	AA	TT	CC	TT	TT	CC	GG	GG	GG	AA	AA	AA	TT	AA	GG	GG	TT	TT	TT	TT	AA	CC	TT	AA	GG	GG	TT	TT	TT
	DP050	1809	3.4212	1.67788	0.165	0.001	0.466	0.031	0.167	0.063	0.105	0.002	3	GG	GG	GG	TT	CC	AA	TT	GG	CC	CC	GG	TT	CC	GG	GG	AA	AA	TT	CC	TT	AA	GG	TT	TT	TT	GG	TT	AA	CC	CC	AA	GG	GG	CC	CC	CC
	DP137	DERAA	2.1604	0.880025	0	0.001	0.242	0.55	0.003	0	0.003	0.2	4	AA	AA	AA	CC	TT	GG	CC	AA	TT	CC	TT	TT	CC	GG	GG	GG	AA	NN	CC	CC	GG	AA	TT	CC	CC	GG	GG	AA	CC	CC	AA	GG	GG	CC	CC	CC
		Sbm2_HAPBLOCK3_H1-R (SVEVO, OMRABI5, YAVAROS79=KARIM, LANGDON)																									AA	AA	AA	CC	TT	CC	TT	AA	GG	GG	TT	TT	GG	GG	AA	TT	TT	GG	AA	GG	TT	TT	TT
		Sbm2_HAPBLOCK3_H2-S (CAPEITI8, TRINAKRIA, STOJOCRI, CRESO, ALTAR84=GALLARETA)																									GG	GG	GG	AA	AA	AA	TT	AA	GG	TT	TT	TT	TT	TT	AA	CC	CC	AA	GG	AA	CC	CC	CC
		Sbm2-HAPBLOCK3_H3-S (VALNOVA, GRAZIA, CLAUDIO)																									GG	GG	GG	AA	AA	AA	TT	AA	GG	TT	TT	TT	TT	TT	GG	TT	TT	AA	GG	GG	TT	CC	TT
[truncated: 70 more columns]
