# Supplementary material for: Dissecting the genetic basis of resistance to Soil-borne cereal mosaic virus (SBCMV) in durum wheat by bi-parental mapping and GWAS
Source: Theor Appl Genet. 2024 Sep 2;137(9):213. doi: 10.1007/s00122-024-04709-7 (PMC11369050; doi:10.1007/s00122-024-04709-7)
Supplement: Supplementary file 4 — Supplementary file4 (XLSX 95 kb) [file 122_2024_4709_MOESM4_ESM.xlsx]

## Sheet: DATA_S3
Martina Bruschi et al. 2024. Dissecting the genetic basis of resistance to Soil-Borne Cereal Mosaic Virus in durum wheat by bi-parental mapping and GWAS.
DATA_S3. Minor QTL other than Sbm2 and their distribution in the UNIBO Durum Panel
rs#		alleles	chrom	pos (cMx100)	A	C	G	T	MAF							DP202	DP180	DP124	DP155	DP019	DP007	DP072	DP086	DP157	DP167	DP184	DP206	DP242	DP264	DP060	DP062	DP092	DP093	DP118	DP123	DP139	DP148	DP152	DP165	DP175	DP181	DP186	DP239	DP049	DP058	DP063	DP069	DP075	DP081
										GWAS_SEV_minusLogP	GWAS_ELISA_minusLogP	strand	SNP_RES_allele	SNP_SUSC_allele		#REF!	#REF!	#REF!	#REF!	#REF!	#REF!	#REF!	#REF!	#REF!	#REF!	#REF!	#REF!	#REF!	#REF!	#REF!	#REF!	#REF!	#REF!	#REF!	#REF!	#REF!	#REF!	#REF!	#REF!	#REF!	#REF!	#REF!	#REF!	#REF!	#REF!	#REF!	#REF!	#REF!	#REF!
															SEV_BLUES	0.623698	1.82133	2.07707	1.32803	1.06433	0.825967	1.18143	0.677633	1.61637	1.07043	1.08533	3.1437	0.643698	1.14322	1.29597	0.173467	2.05008	1.7982	1.5543	1.80487	1.4629	1.63377	2.07548	1.52918	2.0596	1.75483	1.30043	1.3437	2.09093	1.40883	2.0979	1.3604	1.34183	1.49513
															ELISA_BLUES	0.7066	0.4597	1.1034	1.02077	0.6404	0.663425	0.30055	0.7303	0.4735	0.941475	1.18663	0.8723	0.6487	0.80935	0.795525	1.00115	0.99735	0.6761	0.821275	0.55515	1.03283	0.35135	0.84265	0.999	1.25095	0.9043	0.95895	1.03935	0.520325	0.68305	0.782625	0.4327	0.9991	0.95105
															Q1_Italian_ICARDA_old_WestAsianHauraniFounder	0.047	0.022	0.05	0.001	0	0.006	0	0	0	0.001	0.007	0	0	0	0.163	0	0	0	0	0.051	0.004	0.126	0	0	0	0.234	0	0	0	0	0	0	0	0.001
															Q2_ICARDA_Dryland	0.002	0.13	0.001	0.014	0	0.104	0.211	0	0.001	0.67	0.062	0	0	0.001	0.835	0.001	0	0	0	0.001	0.05	0.595	0	0.999	0.044	0.001	0	0	0.002	0.999	0.001	0.354	0	0.001
															Q3_ICARDA_temperate	0.016	0.273	0.113	0.069	0.075	0.08	0.204	0.001	0.028	0.001	0.041	0.002	0	0.159	0.001	0.145	0	0	0.002	0.032	0.003	0.132	0.001	0	0.036	0.093	0.003	0	0.756	0	0.005	0.001	0.001	0.091
															q4_CIMMYT60_ICARDA_YoriC69Founder	0.062	0.378	0.468	0.415	0.001	0.193	0.15	0.001	0.418	0.029	0.263	0.001	0	0.107	0	0.395	0.05	0.25	0.459	0.398	0.674	0.001	0.704	0	0.516	0	0.537	0	0.158	0	0.765	0.267	0.729	0.002
															q5_CIMMYT70_YavarosC79Founder	0.067	0.093	0.265	0.26	0.147	0.042	0.365	0.001	0.353	0.115	0.434	0.04	0	0.405	0	0.376	0.1	0.25	0.497	0.309	0.133	0.145	0.003	0	0.285	0	0.455	0	0.003	0	0.076	0.292	0.001	0.005
															q6_Italian_ValnovaFounder	0.002	0.001	0.004	0.1	0	0.133	0	0.246	0	0.001	0.001	0.004	0.2	0.027	0	0	0.5	0.5	0	0.089	0.003	0.001	0.183	0	0.003	0.001	0.001	0	0.005	0	0.018	0	0.176	0.379
															q7_CIMMYT80_AltarFounder	0.04	0.1	0.055	0.142	0.773	0.381	0.069	0	0.198	0.184	0.192	0.002	0	0.3	0	0.002	0.05	0	0.042	0.061	0.116	0	0.108	0	0.113	0.019	0.003	0	0.001	0	0.135	0.08	0.092	0.025
															q8_NorthAmerica_France	0.764	0.005	0.043	0.001	0.004	0.06	0	0.751	0	0	0.001	0.951	0.8	0	0	0.081	0.3	0	0	0.059	0.017	0.001	0	0	0.002	0.651	0.001	0.999	0.075	0	0	0.005	0	0.497
															Q_rounded	8	4	4	4	7	7	5	8	4	2	5	8	8	5	2	4	6	6	5	4	4	2	4	2	4	8	4	8	3	2	4	2	4	8
																Sbm2_RESISTANT_VARIETIES
IWB6584	x	A/G	2B	1230	148		11		0.0691824	21.6338	18.2206	+	A	G	Sbm2	AA	AA	AA	AA	AA	AA	AA	AA	AA	AA	AA	AA	AA	AA	AA	AA	AA	AA	AA	AA	AA	AA	AA	AA	AA	AA	AA	AA	AA	AA	AA	AA	AA	AA
															minor QTLs No. resistant alleles	4	5	6	6	7	8	8	8	8	8	8	8	8	8	9	9	9	9	9	9	9	9	9	9	9	9	9	9	10	10	10	10	10	10
															minor QTLs No. susceptible alleles	17	16	15	15	14	13	13	13	13	13	13	13	13	13	12	12	12	12	12	12	12	12	12	12	12	12	12	12	11	11	11	11	11	11
IWB6984	x	T/C	1A	9820		197		61	0.236434	3.45231	2.07212	+	T	C		TT	CC	CC	TT	CC	TT	CC	CC	CC	CC	CC	TT	CC	CC	CC	CC	CC	CC	CC	CC	CC	CC	TT	CC	CC	TT	CC	CC	CC	CC	TT	CC	TT	TT
IWB71381	x	A/G	2A	20650	172		86		0.333333	3.56174	1.33395	+	G	A		AA	AA	AA	AA	GG	GG	AA	GG	AA	AA	AA	AA	GG	AA	AA	AA	AA	AA	AA	GG	GG	AA	AA	AA	GG	AA	AA	GG	AA	AA	AA	GG	GG	GG
IWB48240	x	T/C	2B	6760		76		182	0.294574	3.77573	3.2227	+	C	T		TT	TT	TT	TT	CC	TT	TT	TT	TT	TT	TT	TT	TT	TT	CC	TT	TT	TT	TT	TT	TT	CC	TT	TT	TT	CC	TT	TT	TT	TT	TT	TT	TT	TT
IWB41739	x	T/C	2B	12760		161		97	0.375969	0.832535	1.70952	+	C	T		CC	TT	TT	CC	TT	CC	TT	TT	CC	TT	TT	CC	TT	TT	TT	TT	TT	TT	TT	CC	CC	TT	CC	TT	CC	TT	TT	CC	TT	TT	CC	CC	CC	TT
IWB27191	x	A/G	3B	16320	242		16		0.0620155	1.19091	1.09125	+	G	A		AA	AA	AA	AA	AA	AA	AA	AA	AA	AA	AA	AA	AA	AA	AA	AA	AA	AA	AA	AA	AA	AA	AA	AA	AA	AA	GG	AA	AA	AA	AA	AA	AA	AA
IWA603	x	A/G	4A	3510	221		37		0.143411	3.36099	0.242771	+	G	A		AA	AA	AA	AA	AA	AA	AA	GG	AA	AA	AA	AA	GG	AA	AA	AA	GG	AA	AA	AA	AA	AA	AA	AA	AA	AA	AA	AA	AA	AA	AA	AA	AA	GG
IWB26062	x	A/G	4A	4160	23		235		0.0891473	0.0775444	1.96457	+	G	A		GG	GG	GG	GG	GG	GG	GG	AA	GG	GG	GG	GG	AA	GG	GG	GG	AA	GG	GG	GG	GG	GG	GG	GG	GG	AA	GG	GG	GG	GG	GG	GG	GG	AA
IWB6276	x	A/G	4A	14740	113		145		0.437984	4.36685	4.08936	+	A	G		GG	GG	GG	GG	GG	GG	GG	AA	GG	GG	GG	GG	AA	GG	GG	GG	AA	GG	GG	GG	AA	GG	GG	GG	GG	GG	GG	GG	AA	AA	AA	AA	GG	GG
IWB37657	x	A/G	4A	15690	93		165		0.360465	2.33161	2.21824	+	G	A		AA	AA	GG	AA	AA	AA	AA	AA	AA	AA	AA	GG	AA	AA	GG	GG	AA	GG	AA	AA	GG	GG	GG	GG	AA	GG	AA	GG	GG	GG	GG	GG	GG	AA
IWB42403	x	T/C	4A	15950		46		212	0.178295	0.928376	2.95468	+	T	C		CC	CC	TT	CC	CC	CC	CC	TT	TT	CC	CC	TT	TT	TT	TT	TT	TT	TT	TT	CC	TT	TT	TT	TT	CC	TT	TT	TT	TT	TT	TT	TT	TT	TT
IWB71493	x	T/G	4B	5950			45	213	0.174419	1.55893	3.76817	+	T	G		GG	GG	TT	GG	TT	GG	TT	TT	TT	GG	GG	TT	TT	GG	TT	TT	GG	TT	TT	TT	TT	TT	TT	TT	TT	TT	TT	TT	TT	TT	TT	TT	TT	TT
IWB14680	x	A/G	5A	19490	18		15		0.454545	3.35121	1.86107	+	A	G		GG	AA	GG	GG	GG	GG	AA	GG	GG	AA	AA	GG	GG	AA	GG	AA	GG	AA	AA	GG	AA	GG	AA	GG	AA	GG	AA	GG	GG	GG	AA	GG	AA	GG
IWB67284	x	T/C	5B	5380		166		92	0.356589	3.76647	2.70553	+	T	C		CC	TT	CC	TT	CC	CC	CC	CC	CC	TT	CC	CC	CC	TT	CC	CC	CC	CC	CC	CC	CC	TT	CC	CC	CC	CC	CC	CC	TT	CC	CC	CC	CC	CC
IWB8425	x	T/C	6B	14530		5		28	0.151515	1.82681	3.41622	+	T	C		CC	CC	TT	TT	CC	CC	TT	TT	TT	TT	CC	CC	TT	TT	TT	TT	TT	TT	TT	TT	CC	TT	TT	TT	TT	TT	TT	CC	TT	TT	TT	TT	TT	TT
wPt-9589	x	A/T	6B	15380	18			78	0.1875	2.28233	3.04705	+	A(+)	T(-)		TT	TT	AA	AA	TT	TT	AA	TT	AA	TT	AA	TT	TT	AA	TT	AA	AA	AA	AA	AA	TT	TT	AA	TT	AA	TT	AA	TT	AA	TT	AA	TT	AA	AA
IWB67175	x	T/C	7A	1410		91		167	0.352713	4.37385	1.54121	+	C	T		TT	CC	TT	TT	CC	CC	TT	TT	TT	CC	CC	TT	TT	TT	CC	TT	TT	TT	TT	TT	TT	TT	TT	CC	TT	TT	TT	TT	TT	CC	TT	TT	TT	TT
IWB64582	x	A/G	7A	3090	2		238		0.00833333	4.43849	2.09745	+	A	G		GG	GG	GG	GG	GG	AA	GG	GG	GG	GG	AA	GG	GG	GG	GG	GG	GG	GG	GG	GG	GG	GG	GG	GG	GG	GG	GG	GG	GG	GG	GG	GG	GG	GG
IWB63084	x	A/G	7A	9020	127		131		0.492248	1.90518	4.67751	+	G	A		AA	GG	AA	AA	GG	AA	GG	AA	GG	AA	GG	AA	AA	GG	AA	GG	AA	AA	GG	GG	AA	AA	AA	AA	GG	AA	GG	AA	AA	AA	AA	GG	AA	AA
IWB72581	x	T/C	7A	10240		37		221	0.143411	3.35211	2.2636	+	T	C		TT	CC	CC	CC	TT	TT	TT	TT	TT	TT	TT	CC	TT	TT	TT	TT	TT	TT	TT	TT	TT	TT	CC	TT	TT	TT	TT	TT	TT	TT	CC	TT	CC	TT
IWB71789	x	T/C	7B	14700		14		154	0.0833333	2.18376	3.54172	+	T	C		CC	CC	CC	CC	CC	CC	TT	CC	CC	TT	CC	TT	CC	CC	CC	CC	TT	CC	CC	TT	CC	CC	CC	TT	CC	TT	CC	TT	CC	TT	CC	CC	CC	TT
wPt-7191	x	A/T	7B	15970	157			11	0.0654762	3.547	1.67551	+	A	T		TT	TT	TT	TT	TT	AA	TT	AA	TT	AA	AA	AA	AA	TT	AA	TT	AA	AA	AA	TT	TT	AA	TT	AA	TT	AA	TT	AA	AA	AA	TT	TT	TT	AA
																SEV		ELISA
																4	0.623698	4	0.7066	0.623698	0.7066
																5	1.82133	5	0.4597	1.82133	0.4597
																6	2.07707	6	1.1034	1.70255	1.06209
																6	1.32803	6	1.02077
																7	1.06433	7	0.6404	1.06433	0.6404
																8	0.825967	8	0.663425	1.26531	0.736247
																8	1.18143	8	0.30055
																8	0.677633	8	0.7303
																8	1.61637	8	0.4735
																8	1.07043	8	0.941475
																8	1.08533	8	1.18663
																8	3.1437	8	0.8723
																8	0.643698	8	0.6487
																8	1.14322	8	0.80935
																9	1.29597	9	0.795525	1.55977	0.87328
																9	0.173467	9	1.00115
																9	2.05008	9	0.99735
																9	1.7982	9	0.6761
																9	1.5543	9	0.821275
																9	1.80487	9	0.55515
																9	1.4629	9	1.03283
																9	1.63377	9	0.35135
																9	2.07548	9	0.84265
																9	1.52918	9	0.999
																9	2.0596	9	1.25095
																9	1.75483	9	0.9043
																9	1.30043	9	0.95895
																9	1.3437	9	1.03935
																10	2.09093	10	0.520325	1.33885	0.680132
																10	1.40883	10	0.68305																											0.9236
																10	2.0979	10	0.782625
																10	1.3604	10	0.4327
																10	1.34183	10	0.9991
																10	1.49513	10	0.95105
																10	0.460267	10	0.62235								0.4014
																10	1.15487	10	0.84575
																10	1.3593	10	0.599325
																10	0.8993	10	0.689375
																10	1.57847	10	0.555325
																10	1.06273	10	0.1112
																10	1.8382	10	1.11427
																10	1.38353	10	0.625275
																10	1.66048	10	0.5699
																10	0.4877	10	0.55625
																10	1.3187	10	0.66465
																10	0.183698	10	0.4229
																10	1.0937	10	0.40845
																10	0.143698	10	1.03225
																10	2.3937	10	0.4332
																10	2.9437	10	1.1186
																10	0.981721	10	0.861375
																10	1.39362	10	0.723875
																11	1.46597	11	0.603925	1.39573	0.660413
																11	1.56597	11	0.5484
																11	0.954467	11	0.202625
																11	1.50548	11	0.9256
																11	1.76597	11	0.577925
																11	1.23987	11	1.22012
																11	1.2625	11	0.558575
																11	2.3393	11	0.6733
																11	1.60153	11	0.5445
																11	1.24487	11	0.478725
																11	0.954833	11	0.1584
																11	1.72207	11	0.28485
																11	1.36597	11	0.466725
																11	1.50487	11	0.4164
																11	1.8187	11	0.77785
																11	0.143698	11	0.79675
																11	2.1837	11	0.86275
																11	1.1037	11	0.0292
																11	1.677	11	0.8814
																11	0.125498	11	0.27525
																11	2.2594	11	0.81015
																11	1.9937	11	1.1676
																11	1.9937	11	1.0598
																11	-0.106302	11	1.0017
																11	1.2068	11	1.1878
																12	1.09373	12	0.12455	1.05459	0.587845
																12	1.45213	12	0.96555
																12	1.69373	12	0.483675
																12	0.905478	12	0.2163
																12	0.425478	12	0.80855
																12	0.9429	12	0.59135
																12	0.9693	12	0.70615
																12	1.69953	12	0.573125
																12	1.2443	12	0.669425
																12	1.48557	12	1.33363
																12	1.15247	12	0.56645
																12	1.16763	12	0.7633
																12	0.945133	12	0.8634
																12	0.853167	12	0.2914
																12	1.63518	12	0.47495
																12	2.6103	12	0.3286
																12	0.625498	12	0.52995
																12	0.0269977	12	1.0927
																12	0.983698	12	0.087
																12	0.143698	12	0.6265
																12	0.443698	12	0.4962
																12	1.31962	12	0.6663
																12	0.436371	12	0.261375
																13	1.1068	13	0.364675	0.983819	0.514938
																13	1.0665	13	0.89275
																13	1.1993	13	0.31005
																13	0.4004	13	0.134325
																13	0.552367	13	0.26885
																13	1.70008	13	0.78255
																13	1.37347	13	0.651225
																13	1.54597	13	1.303
																13	0.5868	13	0.34705
																13	0.4129	13	-0.0059
																13	1.3287	13	0.70705
																13	1.32973	13	0.633775
																13	0.503698	13	0.3176
																13	0.303698	13	0.3062
																13	1.3037	13	0.96185
																13	1.027	13	0.26395
																14	0.790967	14	0.46675	1.23391	0.631851
																14	0.450667	14	0.627675
																14	1.107	14	0.308
																14	0.946533	14	1.22107
																14	1.1768	14	0.696225
																14	0.8361	14	0.615575
																14	1.35917	14	0.586225
																14	2.1468	14	1.01192
																14	1.5593	14	1.29577
																14	1.84298	14	0.6883
																14	2.10548	14	1.0197
																14	0.493033	14	0.396225
																14	1.31873	14	0.4092
																14	2.0593	14	0.75175
																14	1.1467	14	0.453125
																14	-0.0563023	14	-0.0076
																14	1.1037	14	0.40755
																14	1.2437	14	0.40435
																14	1.81362	14	0.65335
																15	0.765033	15	0.2319	1.67345	0.504944
																15	1.29373	15	0.590875
																15	3.19322	15	0.925425
																15	1.44182	15	0.271575
																16	1.01417	16	0.528075	0.861344	0.659355
																16	0.232633	16	0.9206
																16	1.0793	16	1.228
																16	0.776998	16	0.3457
																16	1.20362	16	0.2744
																17	0.457333	17	0.512925	0.667389	0.151625
																17	0.4268	17	-0.091
																17	1.11803	17	0.03295
																18	0.745967	18	0.259725	0.745967	0.259725
[truncated: 224 more columns]
