# Supplementary material for: Dissecting the genetic basis of resistance to Soil-borne cereal mosaic virus (SBCMV) in durum wheat by bi-parental mapping and GWAS
Source: Theor Appl Genet. 2024 Sep 2;137(9):213. doi: 10.1007/s00122-024-04709-7 (PMC11369050; doi:10.1007/s00122-024-04709-7)
Supplement: Supplementary file 5 — Supplementary file5 (XLSX 21 kb) [file 122_2024_4709_MOESM5_ESM.xlsx]

## Sheet: DATA_S4
Martina Bruschi et al. 2024. Dissecting the genetic basis of resistance to Soil-Borne Cereal Mosaic Virus in durum wheat by bi-parental mapping and GWAS.
DATA_S4. Sbm1 interval on Chinese Spring RefSeq v1.0 genome, paralogues and orthologues in Svevo pseudomolecule.
Triticum aestivum gene_ID	Gene start (bp)	Gene end (bp)	Triticum turgidum gene stable ID	Triticum aestivum paralogue gene stable ID	Triticum aestivum homoeologue gene stable ID
TraesCS5D02G529400	546007810	546009523	TRITD5Bv1G243970	TraesCS5D02G417800, TraesCS5D02G526500, TraesCS5D02G527300, TraesCS5D02G525800, TraesCS5D02G527400, TraesCS5D02G526700, TraesCS5D02G155700, TraesCS2D02G600600, TraesCS2D02G110300, TraesCS2D02G110200	TraesCS5B02G530600, TraesCS4A02G343600
TraesCS5D02G529500	546075053	546077276	TRITD5Bv1G244010, TRITD1Av1G003750	TraesCS3D02G056500, TraesCS3D02G056600, TraesCS2D02G309200, TraesCS1D02G013200, TraesCS2D02G226300, TraesCS1D02G166300, TraesCS4D02G228600, TraesCS7D02G254400, TraesCS3D02G206600, TraesCS1D02G136900, TraesCS5D02G022200, TraesCS4D02G017300, TraesCS2D02G331300, TraesCS5D02G264100, TraesCS6D02G188500, TraesCS3D02G495900, TraesCS5D02G321800, TraesCS7D02G381500, TraesCS3D02G289400, TraesCS7D02G368300,…	TraesCS4A02G343500, TraesCS5B02G530800
TraesCS5D02G529600	546080634	546084588	TRITD5Bv1G244120, TRITD4Av1G216400	NA	TraesCS4A02G343400, TraesCS5B02G531300
TraesCS5D02G529700	546084705	546087351	TRITD4Av1G216390, TRITD5Bv1G244140	TraesCS3D02G091400, TraesCS1D02G432400, TraesCS3D02G158600, TraesCS3D02G227800	TraesCS4A02G343300, TraesCS5B02G531400
TraesCS5D02G529800	546302927	546304511	TRITD6Av1G226910, TRITD6Bv1G227490	TraesCS4D02G006400, TraesCS7D02G242700, TraesCS2D02G134700, TraesCS1D02G034600, TraesCS3D02G501900, TraesCS3D02G502000, TraesCS1D02G244700, TraesCS6D02G407000, TraesCS7D02G236400, TraesCS4D02G321400, TraesCS6D02G406900, TraesCS6D02G406800, TraesCS7D02G236300, TraesCS2D02G590400, TraesCS1D02G256600, TraesCS3D02G022500, TraesCS7D02G235800, TraesCS6D02G078900, TraesCS5D02G067000, TraesCS3D02G024800,…	TraesCS6A02G419300, TraesCS6B02G469700
TraesCS5D02G529900	546365855	546366582	TRITD5Bv1G244200	NA	TraesCS5B02G531500
TraesCS5D02G530000	546454980	546455603	NA	NA	NA
TraesCS5D02G530100	546566054	546567836	TRITD5Bv1G244280, TRITD5Bv1G244300, TRITD4Av1G216080	TraesCS5D02G316400, TraesCS5D02G545800, TraesCS2D02G497300, TraesCS5D02G545700, TraesCS4D02G309300, TraesCS1D02G398900, TraesCS1D02G398800, TraesCS5D02G037500, TraesCS3D02G396900, TraesCS3D02G396800, TraesCS2D02G366000, TraesCS4D02G134700, TraesCS3D02G440700, TraesCS4D02G210700, TraesCS4D02G210800	TraesCS5B02G531600, TraesCS5B02G531800, TraesCS4A02G343100
TraesCS5D02G530200	546649028	546651269	TRITD5Bv1G244370, TRITD4Av1G215980	TraesCS5D02G099800	TraesCS5B02G531900, TraesCS4A02G342800
TraesCS5D02G530300	546651779	546657365	TRITD4Av1G215970, TRITD5Bv1G244380	TraesCS6D02G199700, TraesCS5D02G562300	TraesCS5B02G532000, TraesCS4A02G342700
TraesCS5D02G530400	546678820	546681068	NA	NA	TraesCS4A02G342600, TraesCS5B02G532100
TraesCS5D02G530500	546682623	546684156	NA	NA	NA
TraesCS5D02G530600	546687753	546690173	TRITD4Av1G215910, TRITD5Bv1G244540	TraesCS5D02G152300, TraesCS4D02G126900, TraesCS1D02G376400, TraesCS7D02G349100, TraesCS7D02G530400, TraesCS7D02G530500, TraesCS7D02G530900, TraesCS4D02G126800, TraesCS4D02G126500, TraesCS7D02G384400, TraesCS2D02G505200, TraesCS7D02G125100, TraesCS7D02G125000, TraesCS7D02G124900, TraesCS3D02G245200, TraesCS1D02G360600, TraesCS1D02G360500, TraesCS3D02G245100, TraesCS5D02G214300, TraesCS3D02G245300,…	TraesCS4A02G342500, TraesCS5B02G532700
TraesCS5D02G530700	546695539	546703266	TRITD4Av1G215900, TRITD5Bv1G244480	TraesCS3D02G374400, TraesCS1D02G131300	TraesCS4A02G342400, TraesCS5B02G532600
TraesCS5D02G530800	546819301	546820725	TRITD5Bv1G244430, TRITD4Av1G215720	TraesCS7D02G105900, TraesCS7D02G384900	TraesCS5B02G532400, TraesCS4A02G341800
TraesCS5D02G530900	546820679	546825262	TRITD5Bv1G244420, TRITD4Av1G215850	NA	TraesCS5B02G532300, TraesCS4A02G342200
TraesCS5D02G531000	546825426	546827787	TRITD5Bv1G244410, TRITD4Av1G215840	TraesCS4D02G035500, TraesCS7D02G231200, TraesCS6D02G158220, TraesCS1D02G248700, TraesCS6D02G242600, TraesCS6D02G157721, TraesCS6D02G130300, TraesCS6D02G157723, TraesCS1D02G153500, TraesCS7D02G399200, TraesCS2D02G194100, TraesCS6D02G026900, TraesCS1D02G278700, TraesCS5D02G154700, TraesCS5D02G136000, TraesCS3D02G091800, TraesCS3D02G011200, TraesCS2D02G177000, TraesCS5D02G041600, TraesCS3D02G380400,…	TraesCS5B02G532200, TraesCS4A02G342100
TraesCS5D02G531100	546858080	546865594	TRITD5Bv1G244550, TRITD4Av1G215740	NA	TraesCS4A02G341900, TraesCS5B02G532800
TraesCS5D02G531200	546906214	546913767	TRITD4Av1G215650, TRITD5Bv1G244570	TraesCS3D02G389800, TraesCS5D02G304700, TraesCS7D02G267300	TraesCS5B02G532900, TraesCS4A02G341700
TraesCS5D02G531300	546917879	546922510	TRITD4Av1G215630, TRITD5Bv1G244580	TraesCS7D02G310200, TraesCS2D02G341400, TraesCS5D02G394900, TraesCS5D02G290200, TraesCS3D02G123500, TraesCS1D02G390600, TraesCS1D02G119400, TraesCS4D02G023700, TraesCS5D02G341500	TraesCS4A02G341600, TraesCS5B02G533000
TraesCS5D02G531400	546921823	546924651	TRITD5Bv1G244600, TRITD4Av1G215610	TraesCS7D02G094500, TraesCS2D02G195400, TraesCS3D02G020600, TraesCS1D02G250700, TraesCS3D02G020700, TraesCS6D02G162000, TraesCS6D02G161900, TraesCS5D02G171800, TraesCS7D02G384600, TraesCS3D02G002900, TraesCS5D02G169000, TraesCS5D02G169100, TraesCS1D02G262900, TraesCS7D02G315700, TraesCS1D02G341200, TraesCS3D02G283300, TraesCS3D02G087800, TraesCS3D02G272400, TraesCS7D02G530000, TraesCS7D02G065000,…	TraesCS5B02G533100, TraesCS4A02G341500
TraesCS5D02G531500	547049137	547049953	NA	NA	TraesCS4A02G341200, TraesCS5B02G533300
TraesCS5D02G531600	547049945	547057967	TRITD5Bv1G244670, TRITD4Av1G215590	TraesCS3D02G075800, TraesCS1D02G187000, TraesCS4D02G351400, TraesCS1D02G186700, TraesCS1D02G186900	TraesCS5B02G533400, TraesCS4A02G341100
TraesCS5D02G531700	547065459	547067863	TRITD5Bv1G244680, TRITD4Av1G215580	TraesCS7D02G452600, TraesCS5D02G321300, TraesCS5D02G321700, TraesCS5D02G321500, TraesCS4D02G344800, TraesCS5D02G085800, TraesCS2D02G388600, TraesCS5D02G134500, TraesCS2D02G423900, TraesCS6D02G245700, TraesCS5D02G028100, TraesCS3D02G479800, TraesCS3D02G479700, TraesCS3D02G480100, TraesCS3D02G480000, TraesCS3D02G096500, TraesCS3D02G219100, TraesCS3D02G149300, TraesCS5D02G265100, TraesCS2D02G304300,…	TraesCS5B02G533500
TraesCS5D02G531800	547069168	547071896	TRITD4Av1G215570, TRITD5Bv1G244690	TraesCS7D02G271700, TraesCS5D02G330400	TraesCS4A02G341000, TraesCS5B02G533600
TraesCS5D02G531900	547255987	547258068	TRITD5Av1G256610, TRITD4Bv1G205270	TraesCS6D02G005400, TraesCS6D02G005500, TraesCS5D02G515500, TraesCS7D02G518000, TraesCS3D02G399800, TraesCS1D02G423400, TraesCS3D02G027400, TraesCS1D02G005600, TraesCS5D02G370800, TraesCS6D02G001200, TraesCS5D02G272700, TraesCS2D02G549800, TraesCS5D02G041300, TraesCS5D02G518900, TraesCS2D02G011900, TraesCS4D02G004700, TraesCS7D02G214600, TraesCS5D02G371000, TraesCS2D02G555700, TraesCS1D02G016000,…	TraesCS4B02G388400, TraesCS5A02G552800
TraesCS5D02G532000	547260823	547262224	NA	TraesCS3D02G310400, TraesCS6D02G371800, TraesCS6D02G170500, TraesCS7D02G356700, TraesCS6D02G129200, TraesCS3D02G348900, TraesCS2D02G018000, TraesCS1D02G142400	NA
TraesCS5D02G532100	547273461	547277281	TRITD4Av1G215510	TraesCS1D02G068300, TraesCS6D02G047400	TraesCS5B02G534400, TraesCS4A02G340600
TraesCS5D02G532200	547418179	547421464	NA	TraesCS7D02G472100	TraesCS4A02G340400, TraesCS5B02G534700
TraesCS5D02G532300	547430974	547431494	TRITD4Av1G215380	NA	TraesCS4A02G340100
TraesCS5D02G532400	547436060	547460160	NA	TraesCS7D02G546500, TraesCS6D02G092800, TraesCS1D02G370400, TraesCS2D02G466600, TraesCS2D02G466400, TraesCS2D02G466000, TraesCS2D02G111500, TraesCS5D02G544700, TraesCS5D02G544500, TraesCS5D02G544300, TraesCS7D02G010700, TraesCS6D02G394300, TraesCS6D02G394400, TraesCS6D02G394100, TraesCS3D02G446200, TraesCS7D02G006000, TraesCS6D02G145500, TraesCS6D02G081600, TraesCS2D02G469500, TraesCS2D02G479700,…	TraesCS5B02G535100, TraesCS4A02G335700
