# Supplementary material for: Dissecting the genetic basis of resistance to Soil-borne cereal mosaic virus (SBCMV) in durum wheat by bi-parental mapping and GWAS
Source: Theor Appl Genet. 2024 Sep 2;137(9):213. doi: 10.1007/s00122-024-04709-7 (PMC11369050; doi:10.1007/s00122-024-04709-7)
Supplement: Supplementary file 6 — Supplementary file6 (XLSX 26 kb) [file 122_2024_4709_MOESM6_ESM.xlsx]

## Sheet: DATA_S5
Martina Bruschi et al. 2024. Dissecting the genetic basis of resistance to Soil-Borne Cereal Mosaic Virus in durum wheat by bi-parental mapping and GWAS.
DATA_S5. Sbm2 interval on Svevo genome, paralogues and orthologues in Chinese Spring RefSeq v1.0 pseudomolecule.
Triticum turgidum gene_ID	Gene start (bp)	Gene end (bp)	Triticum aestivum gene stable ID	Triticum turgidum paralogue gene stable ID	Triticum aestivum homoeologue gene stable ID
TRITD2Bv1G006510	13011439	13015688	TraesCS2B02G030700, TraesCS2D02G022900, TraesCS2A02G022100	TRITD3Bv1G141930, TRITD1Bv1G055330, TRITD3Bv1G037470, TRITD1Bv1G213640, TRITD2Bv1G213460, TRITD6Bv1G052110, TRITD7Bv1G180500, TRITD1Bv1G203190, TRITD3Bv1G154670, TRITD6Bv1G222050	TRITD2Av1G005660
TRITD2Bv1G006520	13019945	13024532	TraesCS2B02G030800, TraesCS2D02G022800, TraesCS2A02G022000	TRITD7Bv1G219270	TRITD2Av1G005640
TRITD2Bv1G006590	13305904	13308322	TraesCS2B02G031000, TraesCS2D02G023100, TraesCS2A02G022400	TRITD2Bv1G006470, TRITD2Bv1G006640, TRITD2Bv1G006660, TRITD2Bv1G007070, TRITD2Bv1G006690, TRITD2Bv1G006600, TRITD2Bv1G006670, TRITD2Bv1G051840, TRITD2Bv1G051850, TRITD7Bv1G200640, TRITD2Bv1G002700, TRITD2Bv1G001410, TRITD2Bv1G002240, TRITD2Bv1G052320, TRITD2Bv1G051940, TRITD2Bv1G002690, TRITD2Bv1G001930, TRITD2Bv1G001900, TRITD2Bv1G002040, TRITD3Bv1G234440, TRITD3Bv1G234470, TRITD3Bv1G005370, TRI…	TRITD2Av1G005760
TRITD2Bv1G006600	13382910	13385424	TraesCS2B02G031100	TRITD2Bv1G006670, TRITD2Bv1G006470, TRITD2Bv1G006660, TRITD2Bv1G006690, TRITD2Bv1G006590, TRITD2Bv1G007070, TRITD2Bv1G006640, TRITD2Bv1G051840, TRITD2Bv1G051850, TRITD7Bv1G200640, TRITD2Bv1G002700, TRITD2Bv1G001410, TRITD2Bv1G002240, TRITD2Bv1G052320, TRITD2Bv1G051940, TRITD2Bv1G002690, TRITD2Bv1G001930, TRITD2Bv1G001900, TRITD2Bv1G002040, TRITD3Bv1G234440, TRITD3Bv1G234470, TRITD3Bv1G005370, TRI…	NA
TRITD2Bv1G006610	13389697	13392529	TraesCS2B02G031200, TraesCS2D02G023400	TRITD2Bv1G006390, TRITD2Bv1G006970, TRITD2Bv1G007020, TRITD2Bv1G006920, TRITD3Bv1G020330, TRITD3Bv1G020280, TRITD3Bv1G020270, TRITD2Bv1G006930, TRITD2Bv1G003910, TRITD2Bv1G006700, TRITD3Bv1G020340, TRITD1Bv1G048780, TRITD2Bv1G054800, TRITD6Bv1G005100, TRITD5Bv1G003030, TRITD5Bv1G230110, TRITD5Bv1G003050, TRITD4Bv1G126740, TRITD2Bv1G054810, TRITD5Bv1G003040, TRITD2Bv1G222960, TRITD6Bv1G055640, TRI…	NA
TRITD2Bv1G006640	13414501	13416024	TraesCS2B02G031500, TraesCS2B02G031400, TraesCS2D02G023100, TraesCS2A02G022400	TRITD2Bv1G006470, TRITD2Bv1G006590, TRITD2Bv1G006660, TRITD2Bv1G007070, TRITD2Bv1G006690, TRITD2Bv1G006600, TRITD2Bv1G006670, TRITD2Bv1G051840, TRITD2Bv1G051850, TRITD7Bv1G200640, TRITD2Bv1G002700, TRITD2Bv1G001410, TRITD2Bv1G002240, TRITD2Bv1G052320, TRITD2Bv1G051940, TRITD2Bv1G002690, TRITD2Bv1G001930, TRITD2Bv1G001900, TRITD2Bv1G002040, TRITD3Bv1G234440, TRITD3Bv1G234470, TRITD3Bv1G005370, TRI…	TRITD2Av1G005760
TRITD2Bv1G006660	13435526	13437197	TraesCS2D02G023100, TraesCS2A02G022400	TRITD2Bv1G006470, TRITD2Bv1G006590, TRITD2Bv1G006640, TRITD2Bv1G007070, TRITD2Bv1G006690, TRITD2Bv1G006600, TRITD2Bv1G006670, TRITD2Bv1G051840, TRITD2Bv1G051850, TRITD7Bv1G200640, TRITD2Bv1G002700, TRITD2Bv1G001410, TRITD2Bv1G002240, TRITD2Bv1G052320, TRITD2Bv1G051940, TRITD2Bv1G002690, TRITD2Bv1G001930, TRITD2Bv1G001900, TRITD2Bv1G002040, TRITD3Bv1G234440, TRITD3Bv1G234470, TRITD3Bv1G005370, TRI…	TRITD2Av1G005760
TRITD2Bv1G006670	13451142	13453526	TraesCSU02G238200	TRITD2Bv1G006600, TRITD2Bv1G006470, TRITD2Bv1G006660, TRITD2Bv1G006690, TRITD2Bv1G006590, TRITD2Bv1G007070, TRITD2Bv1G006640, TRITD2Bv1G051840, TRITD2Bv1G051850, TRITD7Bv1G200640, TRITD2Bv1G002700, TRITD2Bv1G001410, TRITD2Bv1G002240, TRITD2Bv1G052320, TRITD2Bv1G051940, TRITD2Bv1G002690, TRITD2Bv1G001930, TRITD2Bv1G001900, TRITD2Bv1G002040, TRITD3Bv1G234440, TRITD3Bv1G234470, TRITD3Bv1G005370, TRI…	TRITD2Av1G005780
TRITD2Bv1G006690	13537757	13540226	TraesCS2B02G031600, TraesCS2A02G022300	TRITD2Bv1G006470, TRITD2Bv1G006660, TRITD2Bv1G006590, TRITD2Bv1G007070, TRITD2Bv1G006640, TRITD2Bv1G006600, TRITD2Bv1G006670, TRITD2Bv1G051840, TRITD2Bv1G051850, TRITD7Bv1G200640, TRITD2Bv1G002700, TRITD2Bv1G001410, TRITD2Bv1G002240, TRITD2Bv1G052320, TRITD2Bv1G051940, TRITD2Bv1G002690, TRITD2Bv1G001930, TRITD2Bv1G001900, TRITD2Bv1G002040, TRITD3Bv1G234440, TRITD3Bv1G234470, TRITD3Bv1G005370, TRI…	TRITD2Av1G005750
TRITD2Bv1G006700	13761882	13768700	TraesCS2B02G031700, TraesCSU02G188200, TraesCS2A02G022500, TraesCS2D02G023700	TRITD2Bv1G003910, TRITD2Bv1G006930, TRITD3Bv1G020340, TRITD3Bv1G020330, TRITD2Bv1G006970, TRITD2Bv1G006610, TRITD2Bv1G006390, TRITD3Bv1G020280, TRITD2Bv1G007020, TRITD2Bv1G006920, TRITD3Bv1G020270, TRITD1Bv1G048780, TRITD2Bv1G054800, TRITD6Bv1G005100, TRITD5Bv1G003030, TRITD5Bv1G230110, TRITD5Bv1G003050, TRITD4Bv1G126740, TRITD2Bv1G054810, TRITD5Bv1G003040, TRITD2Bv1G222960, TRITD6Bv1G055640, TRI…	TRITD2Av1G005860, TRITD2Av1G005880
TRITD2Bv1G006730	13805895	13808737	TraesCS2B02G031800, TraesCS2A02G022700, TraesCS2D02G023900	NA	TRITD2Av1G005930
TRITD2Bv1G006790	13913841	13916411	TraesCS2B02G031900, TraesCSU02G204000, TraesCSU02G203700, TraesCS2A02G009800	TRITD2Bv1G006820, TRITD2Bv1G006990, TRITD2Bv1G007060, TRITD2Bv1G007030, TRITD2Bv1G007120, TRITD2Bv1G006830, TRITD2Bv1G006890, TRITD4Bv1G205320, TRITD5Bv1G153320, TRITD5Bv1G246180, TRITD7Bv1G174860, TRITD6Bv1G033230, TRITD3Bv1G178060, TRITD7Bv1G174660, TRITD6Bv1G026430, TRITD6Bv1G026440, TRITD6Bv1G033240, TRITD7Bv1G084900, TRITD7Bv1G191740, TRITD3Bv1G011890, TRITD1Bv1G195640, TRITD3Bv1G015730, TRI…	TRITD2Av1G002330
TRITD2Bv1G006820	14052568	14054346	TraesCS2B02G032000, TraesCS2A02G009800	TRITD2Bv1G006790, TRITD2Bv1G006990, TRITD2Bv1G007060, TRITD2Bv1G007030, TRITD2Bv1G007120, TRITD2Bv1G006830, TRITD2Bv1G006890, TRITD4Bv1G205320, TRITD5Bv1G153320, TRITD5Bv1G246180, TRITD7Bv1G174860, TRITD6Bv1G033230, TRITD3Bv1G178060, TRITD7Bv1G174660, TRITD6Bv1G026430, TRITD6Bv1G026440, TRITD6Bv1G033240, TRITD7Bv1G084900, TRITD7Bv1G191740, TRITD3Bv1G011890, TRITD1Bv1G195640, TRITD3Bv1G015730, TRI…	TRITD2Av1G002330
TRITD2Bv1G006830	14082288	14083965	TraesCS2B02G032100, TraesCS2D02G023300	TRITD2Bv1G007120, TRITD2Bv1G006890, TRITD2Bv1G007030, TRITD2Bv1G007060, TRITD2Bv1G006990, TRITD2Bv1G006820, TRITD2Bv1G006790, TRITD4Bv1G205320, TRITD5Bv1G153320, TRITD5Bv1G246180, TRITD7Bv1G174860, TRITD6Bv1G033230, TRITD3Bv1G178060, TRITD7Bv1G174660, TRITD6Bv1G026430, TRITD6Bv1G026440, TRITD6Bv1G033240, TRITD7Bv1G084900, TRITD7Bv1G191740, TRITD3Bv1G011890, TRITD1Bv1G195640, TRITD3Bv1G015730, TRI…	NA
TRITD2Bv1G006890	14318626	14320342	TraesCS2B02G033000, TraesCS2B02G033200, TraesCSU02G233900, TraesCSU02G229400, TraesCSU02G229300, TraesCS2D02G023300	TRITD2Bv1G007120, TRITD2Bv1G006830, TRITD2Bv1G007030, TRITD2Bv1G007060, TRITD2Bv1G006990, TRITD2Bv1G006820, TRITD2Bv1G006790, TRITD4Bv1G205320, TRITD5Bv1G153320, TRITD5Bv1G246180, TRITD7Bv1G174860, TRITD6Bv1G033230, TRITD3Bv1G178060, TRITD7Bv1G174660, TRITD6Bv1G026430, TRITD6Bv1G026440, TRITD6Bv1G033240, TRITD7Bv1G084900, TRITD7Bv1G191740, TRITD3Bv1G011890, TRITD1Bv1G195640, TRITD3Bv1G015730, TRI…	TRITD2Av1G006040, TRITD2Av1G006050
TRITD2Bv1G006910	14324678	14325224	TraesCS3B02G502000, TraesCS7A02G028700	TRITD3Bv1G232360	NA
TRITD2Bv1G006920	14345071	14345643	TraesCS2B02G032500, TraesCS2A02G023000	TRITD2Bv1G006970, TRITD2Bv1G007020, TRITD2Bv1G006610, TRITD2Bv1G006390, TRITD3Bv1G020330, TRITD3Bv1G020280, TRITD3Bv1G020270, TRITD2Bv1G006930, TRITD2Bv1G003910, TRITD2Bv1G006700, TRITD3Bv1G020340, TRITD1Bv1G048780, TRITD2Bv1G054800, TRITD6Bv1G005100, TRITD5Bv1G003030, TRITD5Bv1G230110, TRITD5Bv1G003050, TRITD4Bv1G126740, TRITD2Bv1G054810, TRITD5Bv1G003040, TRITD2Bv1G222960, TRITD6Bv1G055640, TRI…	TRITD2Av1G006030
TRITD2Bv1G006930	14345729	14346193	NA	TRITD3Bv1G020340, TRITD2Bv1G003910, TRITD2Bv1G006700, TRITD3Bv1G020330, TRITD2Bv1G006970, TRITD2Bv1G006610, TRITD2Bv1G006390, TRITD3Bv1G020280, TRITD2Bv1G007020, TRITD2Bv1G006920, TRITD3Bv1G020270, TRITD1Bv1G048780, TRITD2Bv1G054800, TRITD6Bv1G005100, TRITD5Bv1G003030, TRITD5Bv1G230110, TRITD5Bv1G003050, TRITD4Bv1G126740, TRITD2Bv1G054810, TRITD5Bv1G003040, TRITD2Bv1G222960, TRITD6Bv1G055640, TRI…	NA
TRITD2Bv1G006970	14360518	14361090	TraesCS2A02G023000	TRITD2Bv1G007020, TRITD2Bv1G006920, TRITD2Bv1G006610, TRITD2Bv1G006390, TRITD3Bv1G020330, TRITD3Bv1G020280, TRITD3Bv1G020270, TRITD2Bv1G006930, TRITD2Bv1G003910, TRITD2Bv1G006700, TRITD3Bv1G020340, TRITD1Bv1G048780, TRITD2Bv1G054800, TRITD6Bv1G005100, TRITD5Bv1G003030, TRITD5Bv1G230110, TRITD5Bv1G003050, TRITD4Bv1G126740, TRITD2Bv1G054810, TRITD5Bv1G003040, TRITD2Bv1G222960, TRITD6Bv1G055640, TRI…	TRITD2Av1G006030
TRITD2Bv1G006990	14409959	14410585	TraesCS2B02G032400, TraesCS2D02G022600	TRITD2Bv1G006820, TRITD2Bv1G006790, TRITD2Bv1G007060, TRITD2Bv1G007030, TRITD2Bv1G007120, TRITD2Bv1G006830, TRITD2Bv1G006890, TRITD4Bv1G205320, TRITD5Bv1G153320, TRITD5Bv1G246180, TRITD7Bv1G174860, TRITD6Bv1G033230, TRITD3Bv1G178060, TRITD7Bv1G174660, TRITD6Bv1G026430, TRITD6Bv1G026440, TRITD6Bv1G033240, TRITD7Bv1G084900, TRITD7Bv1G191740, TRITD3Bv1G011890, TRITD1Bv1G195640, TRITD3Bv1G015730, TRI…	NA
TRITD2Bv1G007020	14451870	14470317	TraesCS2B02G032700, TraesCSU02G254000, TraesCS2A02G023000	TRITD2Bv1G006970, TRITD2Bv1G006920, TRITD2Bv1G006610, TRITD2Bv1G006390, TRITD3Bv1G020330, TRITD3Bv1G020280, TRITD3Bv1G020270, TRITD2Bv1G006930, TRITD2Bv1G003910, TRITD2Bv1G006700, TRITD3Bv1G020340, TRITD1Bv1G048780, TRITD2Bv1G054800, TRITD6Bv1G005100, TRITD5Bv1G003030, TRITD5Bv1G230110, TRITD5Bv1G003050, TRITD4Bv1G126740, TRITD2Bv1G054810, TRITD5Bv1G003040, TRITD2Bv1G222960, TRITD6Bv1G055640, TRI…	TRITD0Uv1G098130, TRITD0Uv1G098280, TRITD2Av1G006030
TRITD2Bv1G007030	14457084	14457850	TraesCS2D02G022500, TraesCS2D02G024200	TRITD2Bv1G007120, TRITD2Bv1G006830, TRITD2Bv1G006890, TRITD2Bv1G007060, TRITD2Bv1G006990, TRITD2Bv1G006820, TRITD2Bv1G006790, TRITD4Bv1G205320, TRITD5Bv1G153320, TRITD5Bv1G246180, TRITD7Bv1G174860, TRITD6Bv1G033230, TRITD3Bv1G178060, TRITD7Bv1G174660, TRITD6Bv1G026430, TRITD6Bv1G026440, TRITD6Bv1G033240, TRITD7Bv1G084900, TRITD7Bv1G191740, TRITD3Bv1G011890, TRITD1Bv1G195640, TRITD3Bv1G015730, TRI…	TRITD0Uv1G123770
TRITD2Bv1G007060	14512481	14514197	TraesCS2A02G022900	TRITD2Bv1G007030, TRITD2Bv1G007120, TRITD2Bv1G006830, TRITD2Bv1G006890, TRITD2Bv1G006990, TRITD2Bv1G006820, TRITD2Bv1G006790, TRITD4Bv1G205320, TRITD5Bv1G153320, TRITD5Bv1G246180, TRITD7Bv1G174860, TRITD6Bv1G033230, TRITD3Bv1G178060, TRITD7Bv1G174660, TRITD6Bv1G026430, TRITD6Bv1G026440, TRITD6Bv1G033240, TRITD7Bv1G084900, TRITD7Bv1G191740, TRITD3Bv1G011890, TRITD1Bv1G195640, TRITD3Bv1G015730, TRI…	TRITD2Av1G006020
TRITD2Bv1G007070	14700417	14702116	TraesCS2B02G032300, TraesCS2D02G023600, TraesCS2A02G022400	TRITD2Bv1G006470, TRITD2Bv1G006660, TRITD2Bv1G006590, TRITD2Bv1G006640, TRITD2Bv1G006690, TRITD2Bv1G006600, TRITD2Bv1G006670, TRITD2Bv1G051840, TRITD2Bv1G051850, TRITD7Bv1G200640, TRITD2Bv1G002700, TRITD2Bv1G001410, TRITD2Bv1G002240, TRITD2Bv1G052320, TRITD2Bv1G051940, TRITD2Bv1G002690, TRITD2Bv1G001930, TRITD2Bv1G001900, TRITD2Bv1G002040, TRITD3Bv1G234440, TRITD3Bv1G234470, TRITD3Bv1G005370, TRI…	TRITD2Av1G005850
TRITD2Bv1G007120	14794208	14795918	TraesCS2D02G023300	TRITD2Bv1G006830, TRITD2Bv1G006890, TRITD2Bv1G007030, TRITD2Bv1G007060, TRITD2Bv1G006990, TRITD2Bv1G006820, TRITD2Bv1G006790, TRITD4Bv1G205320, TRITD5Bv1G153320, TRITD5Bv1G246180, TRITD7Bv1G174860, TRITD6Bv1G033230, TRITD3Bv1G178060, TRITD7Bv1G174660, TRITD6Bv1G026430, TRITD6Bv1G026440, TRITD6Bv1G033240, TRITD7Bv1G084900, TRITD7Bv1G191740, TRITD3Bv1G011890, TRITD1Bv1G195640, TRITD3Bv1G015730, TRI…	NA
TRITD2Bv1G007170	14857557	14859608	TraesCS2B02G033300, TraesCS2D02G024300, TraesCS2A02G023200	TRITD6Bv1G221230, TRITD1Bv1G087080, TRITD2Bv1G243950	TRITD2Av1G006100
TRITD2Bv1G007220	14944520	14948411	TraesCS2B02G033400, TraesCS2D02G024600, TraesCS2A02G023500	TRITD2Bv1G007250, TRITD7Bv1G195170, TRITD6Bv1G008220, TRITD5Bv1G209250, TRITD3Bv1G256050, TRITD5Bv1G180540, TRITD5Bv1G180630, TRITD6Bv1G026750, TRITD3Bv1G282890, TRITD4Bv1G033240, TRITD4Bv1G033260, TRITD5Bv1G173510, TRITD3Bv1G271770, TRITD3Bv1G271210, TRITD5Bv1G233150, TRITD3Bv1G282850, TRITD5Bv1G173540, TRITD5Bv1G241270, TRITD5Bv1G231990, TRITD2Bv1G264470, TRITD5Bv1G207520, TRITD6Bv1G225680, TRI…	TRITD2Av1G006140
TRITD2Bv1G007240	15053487	15080119	TraesCS2B02G033600	TRITD6Bv1G026130, TRITD2Bv1G009180, TRITD7Bv1G164630, TRITD2Bv1G014100, TRITD1Bv1G205280, TRITD7Bv1G218130, TRITD7Bv1G234070, TRITD2Bv1G250040, TRITD2Bv1G252300, TRITD2Bv1G250010, TRITD6Bv1G225660, TRITD2Bv1G260340, TRITD5Bv1G162930, TRITD7Bv1G217560, TRITD2Bv1G010300, TRITD1Bv1G218440, TRITD7Bv1G218110, TRITD7Bv1G234130, TRITD7Bv1G234200, TRITD7Bv1G217990, TRITD7Bv1G234010, TRITD5Bv1G162890, TRI…	NA
TRITD2Bv1G007250	15081109	15087938	TraesCS2B02G033700	TRITD2Bv1G007220, TRITD7Bv1G195170, TRITD6Bv1G008220, TRITD5Bv1G209250, TRITD3Bv1G256050, TRITD5Bv1G180540, TRITD5Bv1G180630, TRITD6Bv1G026750, TRITD3Bv1G282890, TRITD4Bv1G033240, TRITD4Bv1G033260, TRITD5Bv1G173510, TRITD3Bv1G271770, TRITD3Bv1G271210, TRITD5Bv1G233150, TRITD3Bv1G282850, TRITD5Bv1G173540, TRITD5Bv1G241270, TRITD5Bv1G231990, TRITD2Bv1G264470, TRITD5Bv1G207520, TRITD6Bv1G225680, TRI…	NA
TRITD2Bv1G007260	15092451	15096269	TraesCS2B02G033800, TraesCS2A02G023800	TRITD2Bv1G005880, TRITD2Bv1G007300	NA
TRITD2Bv1G007300	15154563	15155545	TraesCS2B02G033900, TraesCS2D02G024800, TraesCS2A02G023600	TRITD2Bv1G005880, TRITD2Bv1G007260	NA
TRITD2Bv1G007370	15585810	15587738	TraesCS2B02G034000, TraesCS2A02G023700, TraesCS2D02G057700	TRITD2Bv1G007660, TRITD2Bv1G007390, TRITD2Bv1G007400, TRITD2Bv1G007700, TRITD7Bv1G217620, TRITD5Bv1G001630, TRITD5Bv1G002490, TRITD6Bv1G012490, TRITD3Bv1G026180, TRITD2Bv1G266240, TRITD5Bv1G245080, TRITD5Bv1G006880, TRITD6Bv1G008780, TRITD1Bv1G219830, TRITD5Bv1G245140, TRITD6Bv1G011870, TRITD7Bv1G204840, TRITD7Bv1G217320, TRITD7Bv1G218360, TRITD7Bv1G217580, TRITD1Bv1G217360, TRITD5Bv1G024150, TRI…	TRITD7Av1G270290
TRITD2Bv1G007390	15630524	15806566	TraesCS2B02G035300, TraesCSU02G008200	TRITD2Bv1G007660, TRITD2Bv1G007370, TRITD2Bv1G007400, TRITD2Bv1G007700, TRITD7Bv1G217620, TRITD5Bv1G001630, TRITD5Bv1G002490, TRITD6Bv1G012490, TRITD3Bv1G026180, TRITD2Bv1G266240, TRITD5Bv1G245080, TRITD5Bv1G006880, TRITD6Bv1G008780, TRITD1Bv1G219830, TRITD5Bv1G245140, TRITD6Bv1G011870, TRITD7Bv1G204840, TRITD7Bv1G217320, TRITD7Bv1G218360, TRITD7Bv1G217580, TRITD1Bv1G217360, TRITD5Bv1G024150, TRI…	NA
TRITD2Bv1G007400	15630833	15632470	TraesCS2B02G034200	TRITD2Bv1G007700, TRITD2Bv1G007660, TRITD2Bv1G007390, TRITD2Bv1G007370, TRITD7Bv1G217620, TRITD5Bv1G001630, TRITD5Bv1G002490, TRITD6Bv1G012490, TRITD3Bv1G026180, TRITD2Bv1G266240, TRITD5Bv1G245080, TRITD5Bv1G006880, TRITD6Bv1G008780, TRITD1Bv1G219830, TRITD5Bv1G245140, TRITD6Bv1G011870, TRITD7Bv1G204840, TRITD7Bv1G217320, TRITD7Bv1G218360, TRITD7Bv1G217580, TRITD1Bv1G217360, TRITD5Bv1G024150, TRI…	NA
TRITD2Bv1G007420	15662923	15663300	TraesCS2B02G034500, TraesCS2D02G025300	NA	NA
TRITD2Bv1G007440	15707161	15709249	TraesCS2B02G034800, TraesCS2D02G025800, TraesCSU02G169100, TraesCS2A02G024600	TRITD2Bv1G213680, TRITD1Bv1G018600, TRITD6Bv1G015680, TRITD1Bv1G054580, TRITD1Bv1G054600, TRITD5Bv1G225540, TRITD5Bv1G226000, TRITD3Bv1G055020, TRITD5Bv1G128470, TRITD1Bv1G146020, TRITD7Bv1G181040, TRITD6Bv1G125160, TRITD5Bv1G127360, TRITD7Bv1G180740, TRITD5Bv1G127340, TRITD3Bv1G005260, TRITD1Bv1G146410, TRITD3Bv1G005270, TRITD2Bv1G075410, TRITD7Bv1G125440, TRITD1Bv1G152160, TRITD4Bv1G115010, TRI…	TRITD2Av1G006280
TRITD2Bv1G007450	15711304	15713726	TraesCS2B02G034900, TraesCS2D02G026400, TraesCS2A02G024500	TRITD7Bv1G055460, TRITD1Bv1G215190, TRITD4Bv1G203680, TRITD7Bv1G042330, TRITD6Bv1G202150, TRITD7Bv1G042480, TRITD3Bv1G017770, TRITD3Bv1G149610, TRITD3Bv1G255130, TRITD7Bv1G057430, TRITD3Bv1G216680, TRITD3Bv1G226750, TRITD3Bv1G254090, TRITD3Bv1G226740, TRITD3Bv1G216670, TRITD3Bv1G254990, TRITD3Bv1G255180, TRITD5Bv1G114890, TRITD3Bv1G255140, TRITD3Bv1G226980	NA
TRITD2Bv1G007460	15721167	15723131	TraesCS2B02G035000, TraesCS4A02G433700, TraesCS5A02G034100, TraesCS5A02G034500	NA	TRITD5Av1G015140, TRITD4Av1G249210, TRITD5Av1G014920
TRITD2Bv1G007470	15784509	15786270	TraesCS2B02G035200, TraesCS2D02G026300	TRITD2Bv1G007910, TRITD2Bv1G007950, TRITD2Bv1G007630, TRITD2Bv1G007490, TRITD2Bv1G007540, TRITD2Bv1G007570, TRITD2Bv1G007600, TRITD1Bv1G219140, TRITD1Bv1G217870, TRITD2Bv1G259450, TRITD2Bv1G265440, TRITD2Bv1G012720, TRITD2Bv1G012730, TRITD4Bv1G012500, TRITD6Bv1G186970, TRITD2Bv1G242130, TRITD3Bv1G196040	TRITD2Av1G006350, TRITD0Uv1G126050
TRITD2Bv1G007480	15838562	15841457	TraesCS2B02G035400, TraesCS2A02G039100	TRITD7Bv1G210870, TRITD1Bv1G035140, TRITD1Bv1G162750, TRITD3Bv1G266590, TRITD1Bv1G002220, TRITD3Bv1G027080, TRITD5Bv1G215000, TRITD6Bv1G011860, TRITD4Bv1G193030, TRITD2Bv1G015470, TRITD6Bv1G012270, TRITD6Bv1G012420, TRITD6Bv1G012330, TRITD1Bv1G219810, TRITD5Bv1G002080, TRITD7Bv1G206080, TRITD6Bv1G225390, TRITD3Bv1G039470, TRITD7Bv1G225440, TRITD1Bv1G036310, TRITD1Bv1G224460, TRITD7Bv1G225760, TRI…	NA
TRITD2Bv1G007490	15846893	15847763	TraesCS2B02G035900, TraesCS2B02G037200, TraesCSU02G233300, TraesCS2D02G026900	TRITD2Bv1G007630, TRITD2Bv1G007470, TRITD2Bv1G007910, TRITD2Bv1G007950, TRITD2Bv1G007540, TRITD2Bv1G007570, TRITD2Bv1G007600, TRITD1Bv1G219140, TRITD1Bv1G217870, TRITD2Bv1G259450, TRITD2Bv1G265440, TRITD2Bv1G012720, TRITD2Bv1G012730, TRITD4Bv1G012500, TRITD6Bv1G186970, TRITD2Bv1G242130, TRITD3Bv1G196040	TRITD0Uv1G114500, TRITD2Av1G006400
TRITD2Bv1G007520	15891737	15893627	TraesCS4A02G466300	TRITD5Bv1G114990, TRITD7Bv1G173260, TRITD7Bv1G173220, TRITD7Bv1G182920, TRITD7Bv1G182400, TRITD4Bv1G162290, TRITD7Bv1G215030, TRITD7Bv1G155290, TRITD4Bv1G166540	NA
TRITD2Bv1G007540	15905129	15905756	NA	TRITD2Bv1G007470, TRITD2Bv1G007630, TRITD2Bv1G007910, TRITD2Bv1G007950, TRITD2Bv1G007490, TRITD2Bv1G007570, TRITD2Bv1G007600, TRITD1Bv1G219140, TRITD1Bv1G217870, TRITD2Bv1G259450, TRITD2Bv1G265440, TRITD2Bv1G012720, TRITD2Bv1G012730, TRITD4Bv1G012500, TRITD6Bv1G186970, TRITD2Bv1G242130, TRITD3Bv1G196040	NA
TRITD2Bv1G007550	15923669	15925153	TraesCS2B02G035600, TraesCSU02G160100, TraesCSU02G176900, TraesCS2D02G026000, TraesCS4D02G041300	TRITD7Bv1G137600, TRITD2Bv1G003110, TRITD7Bv1G205620, TRITD2Bv1G007740, TRITD2Bv1G007560, TRITD2Bv1G007880, TRITD2Bv1G007890, TRITD2Bv1G007750, TRITD3Bv1G007400, TRITD2Bv1G260080, TRITD2Bv1G001910, TRITD2Bv1G208630, TRITD2Bv1G014770, TRITD7Bv1G022660, TRITD2Bv1G002380, TRITD2Bv1G002410, TRITD6Bv1G038210, TRITD2Bv1G208620, TRITD2Bv1G002350, TRITD4Bv1G172900, TRITD2Bv1G156200, TRITD6Bv1G222840, TRI…	TRITD2Av1G006310
TRITD2Bv1G007560	15968115	15975371	TraesCS2B02G035700	TRITD7Bv1G137600, TRITD2Bv1G007880, TRITD2Bv1G007750, TRITD2Bv1G007740, TRITD2Bv1G007890, TRITD3Bv1G007400, TRITD7Bv1G205620, TRITD2Bv1G007550, TRITD2Bv1G003110, TRITD2Bv1G260080, TRITD2Bv1G001910, TRITD2Bv1G208630, TRITD2Bv1G014770, TRITD7Bv1G022660, TRITD2Bv1G002380, TRITD2Bv1G002410, TRITD6Bv1G038210, TRITD2Bv1G208620, TRITD2Bv1G002350, TRITD4Bv1G172900, TRITD2Bv1G156200, TRITD6Bv1G222840, TRI…	TRITD2Av1G006440
TRITD2Bv1G007570	15976977	15985199	TraesCS2B02G035800, TraesCS2D02G027000, TraesCS2A02G025000, TraesCSU02G008400	TRITD2Bv1G007470, TRITD2Bv1G007630, TRITD2Bv1G007910, TRITD2Bv1G007540, TRITD2Bv1G007950, TRITD2Bv1G007490, TRITD2Bv1G007600, TRITD1Bv1G219140, TRITD1Bv1G217870, TRITD2Bv1G259450, TRITD2Bv1G265440, TRITD2Bv1G012720, TRITD2Bv1G012730, TRITD4Bv1G012500, TRITD6Bv1G186970, TRITD2Bv1G242130, TRITD3Bv1G196040	TRITD0Uv1G119900, TRITD2Av1G006410
TRITD2Bv1G007600	15993938	15995139	TraesCS2B02G036000	TRITD2Bv1G007470, TRITD2Bv1G007630, TRITD2Bv1G007910, TRITD2Bv1G007540, TRITD2Bv1G007950, TRITD2Bv1G007490, TRITD2Bv1G007570, TRITD1Bv1G219140, TRITD1Bv1G217870, TRITD2Bv1G259450, TRITD2Bv1G265440, TRITD2Bv1G012720, TRITD2Bv1G012730, TRITD4Bv1G012500, TRITD6Bv1G186970, TRITD2Bv1G242130, TRITD3Bv1G196040	NA
